# Supplementary material for: H3K36 Methylation as a Guardian of Epigenome Integrity
Source: Nat Commun. 2025 Dec 11;16:11371. doi: 10.1038/s41467-025-66365-9 (PMC12727757; doi:10.1038/s41467-025-66365-9)
Supplement: Supplementary file 4 — Source Data [file 41467_2025_66365_MOESM4_ESM.xlsx]

## Sheet: Figure 1
	Figure 1e - Gene expression changes between TKO and QKO					Figure 1f - genes within and outside of K36me2 peaks
	id	log2FoldChange	padj			type	log2FoldChange
	ENSMUSG00000033845	-0.0874978	0.763174			with_K36me2_log2FC	-0.640863
	ENSMUSG00000025903	-0.0708187	0.870952			without_K36me2_log2FC	0.222933
	ENSMUSG00000033813	-0.367666	0.159873			with_K36me2_log2FC	-0.61575
	ENSMUSG00000002459	-0.223556	0.516319			without_K36me2_log2FC	0.453703
	ENSMUSG00000033793	-0.076346	0.832748			with_K36me2_log2FC	-0.467494
	ENSMUSG00000025907	0.0750675	0.84527			without_K36me2_log2FC	0.0310787
	ENSMUSG00000090031	0.389902	0.231597			with_K36me2_log2FC	-0.35239
	ENSMUSG00000051285	0.418199	0.266868			without_K36me2_log2FC	-0.519963
	ENSMUSG00000103509	0.497996	0.207131			with_K36me2_log2FC	-0.720348
	ENSMUSG00000061024	-0.125328	0.754272			without_K36me2_log2FC	-0.143306
	ENSMUSG00000025911	0.448168	0.241663			with_K36me2_log2FC	-0.810564
	ENSMUSG00000079671	0.335828	0.36009			without_K36me2_log2FC	-0.101432
	ENSMUSG00000025912	-1.62124	0.0115779			with_K36me2_log2FC	-1.3045
	ENSMUSG00000045210	-0.0532125	0.889448			without_K36me2_log2FC	0.0575767
	ENSMUSG00000025915	-0.507338	0.112487			with_K36me2_log2FC	0.262158
	ENSMUSG00000098234	-0.332375	0.367417			without_K36me2_log2FC	-0.020459
	ENSMUSG00000025917	0.215637	0.394751			with_K36me2_log2FC	0.580131
	ENSMUSG00000056763	0.113816	0.78104			without_K36me2_log2FC	0.10743
	ENSMUSG00000067851	-0.0794997	0.821233			with_K36me2_log2FC	-0.323927
	ENSMUSG00000042501	0.127922	0.654516			without_K36me2_log2FC	-0.605923
	ENSMUSG00000048960	0.6937	0.123368			with_K36me2_log2FC	0.0668157
	ENSMUSG00000016918	0.295422	0.148338			without_K36me2_log2FC	-0.0168653
	ENSMUSG00000005886	0.134103	0.743639			with_K36me2_log2FC	0.0558205
	ENSMUSG00000103085	0.364997	0.328224			without_K36me2_log2FC	-0.0220048
	ENSMUSG00000025935	-0.487115	0.124147			with_K36me2_log2FC	-0.0781424
	ENSMUSG00000025937	0.0777046	0.827587			without_K36me2_log2FC	0.292665
	ENSMUSG00000102982	0.0962822	0.819346			with_K36me2_log2FC	-0.0817741
	ENSMUSG00000025925	-0.098039	0.810199			without_K36me2_log2FC	0.0349654
	ENSMUSG00000043716	-0.133387	0.745301			with_K36me2_log2FC	-0.236943
	ENSMUSG00000025921	-1.62566	0.000870254			without_K36me2_log2FC	-0.18895
	ENSMUSG00000025920	-0.0463223	0.920743			with_K36me2_log2FC	-0.236943
	ENSMUSG00000025939	-0.0472696	0.915399			without_K36me2_log2FC	0.03791
	ENSMUSG00000079658	0.0457503	0.913309			with_K36me2_log2FC	-0.210842
	ENSMUSG00000025940	-0.0358159	0.934234			without_K36me2_log2FC	-0.102447
	ENSMUSG00000025779	-0.556349	0.164999			with_K36me2_log2FC	-0.210842
	ENSMUSG00000067780	2.63002	0.0249532			without_K36me2_log2FC	0.0119892
	ENSMUSG00000041859	-1.81875	0.000137786			with_K36me2_log2FC	-0.120905
	ENSMUSG00000025931	0.656353	0.118022			without_K36me2_log2FC	-0.204414
	ENSMUSG00000041779	-0.639826	0.00453228			with_K36me2_log2FC	-0.0765486
	ENSMUSG00000025933	0.693455	0.025087			without_K36me2_log2FC	-0.180936
	ENSMUSG00000026158	0.0397378	0.930367			with_K36me2_log2FC	-2.41634
	ENSMUSG00000026155	0.0248735	0.950937			without_K36me2_log2FC	-0.525951
	ENSMUSG00000026154	0.413816	0.23183			with_K36me2_log2FC	-0.248156
	ENSMUSG00000026153	-0.0634554	0.827115			without_K36me2_log2FC	-0.236814
	ENSMUSG00000026147	2.93319	0.00127985			with_K36me2_log2FC	-1.92593
	ENSMUSG00000100131	0.189792	0.593886			without_K36me2_log2FC	-0.0194199
	ENSMUSG00000101939	-0.110704	0.772459			with_K36me2_log2FC	0.341083
	ENSMUSG00000101111	-0.11461	0.771181			without_K36me2_log2FC	0.0386802
	ENSMUSG00000100862	0.172435	0.64451			with_K36me2_log2FC	-0.167337
	ENSMUSG00000102070	0.267501	0.371118			without_K36me2_log2FC	-0.168093
	ENSMUSG00000101249	0.253784	0.500709			with_K36me2_log2FC	-1.22849
	ENSMUSG00000073725	0.0337815	0.936655			without_K36me2_log2FC	0.109521
	ENSMUSG00000081557	-0.224135	0.481518			with_K36me2_log2FC	-0.153281
	ENSMUSG00000099492	0.281437	0.393777			without_K36me2_log2FC	-1.75805
	ENSMUSG00000048874	0.0198619	0.94751			with_K36me2_log2FC	-0.0878724
	ENSMUSG00000104315	-0.12409	0.76001			without_K36me2_log2FC	0.281307
	ENSMUSG00000026064	0.239901	0.527996			with_K36me2_log2FC	-0.0985775
	ENSMUSG00000117310	0.0170687	0.968868			without_K36me2_log2FC	-0.189204
	ENSMUSG00000026134	-1.0652	0.0125746			with_K36me2_log2FC	-0.0622837
	ENSMUSG00000004768	-0.16558	0.668054			without_K36me2_log2FC	0.0193553
	ENSMUSG00000042215	-0.0228265	0.955643			with_K36me2_log2FC	0.374973
	ENSMUSG00000042197	0.0307422	0.959768			without_K36me2_log2FC	-0.128194
	ENSMUSG00000042182	-0.798755	0.0836822			with_K36me2_log2FC	-0.243925
	ENSMUSG00000026131	-0.545112	0.039723			without_K36me2_log2FC	-0.106262
	ENSMUSG00000103596	-0.0880248	0.827067			with_K36me2_log2FC	-0.111825
	ENSMUSG00000103364	-0.413101	0.270625			without_K36me2_log2FC	0.0662845
	ENSMUSG00000042111	-0.130339	0.738305			with_K36me2_log2FC	-0.111825
	ENSMUSG00000026127	-0.311138	0.151847			without_K36me2_log2FC	0.306315
	ENSMUSG00000026126	0.28832	0.187032			with_K36me2_log2FC	-0.136525
	ENSMUSG00000037509	2.27856	0.00847381			without_K36me2_log2FC	-0.0713101
	ENSMUSG00000104002	-0.159787	0.681403			with_K36me2_log2FC	0.00169487
	ENSMUSG00000037503	0.18376	0.523813			without_K36me2_log2FC	0.450449
	ENSMUSG00000026123	0.186651	0.590455			with_K36me2_log2FC	0.427449
	ENSMUSG00000045216	0.0104396	0.980527			without_K36me2_log2FC	-0.601275
	ENSMUSG00000037470	-0.127733	0.654007			with_K36me2_log2FC	-0.36021
	ENSMUSG00000037447	-0.626141	0.137755			without_K36me2_log2FC	-1.39722
	ENSMUSG00000010453	-0.163753	0.618496			with_K36me2_log2FC	-0.496942
	ENSMUSG00000001143	-0.157606	0.656517			without_K36me2_log2FC	0.165424
	ENSMUSG00000037408	-0.329031	0.260308			with_K36me2_log2FC	0.27316
	ENSMUSG00000001138	-0.0147897	0.969796			without_K36me2_log2FC	0.0683356
	ENSMUSG00000079610	0.157588	0.669268			with_K36me2_log2FC	0.469755
	ENSMUSG00000026121	0.260967	0.440558			without_K36me2_log2FC	0.106137
	ENSMUSG00000087589	0.363744	0.320218			with_K36me2_log2FC	-0.78047
	ENSMUSG00000061518	-0.182813	0.50914			without_K36me2_log2FC	0.00437352
	ENSMUSG00000037351	-0.153035	0.617857			with_K36me2_log2FC	-0.78047
	ENSMUSG00000026116	0.412924	0.0430227			without_K36me2_log2FC	-0.163522
	ENSMUSG00000026113	0.619113	0.00238704			with_K36me2_log2FC	-0.370799
	ENSMUSG00000026112	0.0428326	0.922722			without_K36me2_log2FC	-0.0720147
	ENSMUSG00000026111	-0.034379	0.91751			with_K36me2_log2FC	0.248833
	ENSMUSG00000026110	0.396093	0.297078			without_K36me2_log2FC	-0.0427598
	ENSMUSG00000060771	0.14143	0.719004			with_K36me2_log2FC	-1.56299
	ENSMUSG00000037216	-0.317795	0.387444			without_K36me2_log2FC	-0.154985
	ENSMUSG00000026088	-0.299867	0.347745			with_K36me2_log2FC	-0.145105
	ENSMUSG00000026087	-0.237959	0.507235			without_K36me2_log2FC	0.961257
	ENSMUSG00000058407	-0.0937714	0.731331			with_K36me2_log2FC	-0.145105
	ENSMUSG00000026083	0.153219	0.704721			without_K36me2_log2FC	0.216276
	ENSMUSG00000026082	-0.121453	0.58287			with_K36me2_log2FC	0.231549
	ENSMUSG00000037138	2.2572	0.00299616			without_K36me2_log2FC	-0.170425
	ENSMUSG00000026080	-0.122563	0.754272			with_K36me2_log2FC	-0.0663733
	ENSMUSG00000026078	0.0247761	0.949107			without_K36me2_log2FC	0.0808298
	ENSMUSG00000103046	0.409984	0.270806			with_K36me2_log2FC	-0.0847783
	ENSMUSG00000073702	-0.174813	0.637809			without_K36me2_log2FC	0.0732876
	ENSMUSG00000003134	0.366037	0.320306			with_K36me2_log2FC	-0.237452
	ENSMUSG00000003135	-0.128781	0.726552			without_K36me2_log2FC	0.211537
	ENSMUSG00000048234	0.279922	0.453216			with_K36me2_log2FC	-0.849297
	ENSMUSG00000026074	0.0198545	0.94261			without_K36me2_log2FC	-0.334584
	ENSMUSG00000026072	-0.178292	0.63741			with_K36me2_log2FC	-0.0819211
	ENSMUSG00000103560	0.165068	0.572687			without_K36me2_log2FC	-0.221099
	ENSMUSG00000026068	-3.89417	1.85128e-06			with_K36me2_log2FC	-0.0872311
	ENSMUSG00000041945	-0.296834	0.388269			without_K36me2_log2FC	0.648096
	ENSMUSG00000045515	0.0543482	0.855716			with_K36me2_log2FC	-0.339117
	ENSMUSG00000060679	-0.0084559	0.979665			without_K36me2_log2FC	0.327571
	ENSMUSG00000070939	-0.35662	0.0954514			with_K36me2_log2FC	-0.0999387
	ENSMUSG00000010290	0.123589	0.762567			without_K36me2_log2FC	-0.415535
	ENSMUSG00000008136	-1.32467	0.0006349			with_K36me2_log2FC	0.00464199
	ENSMUSG00000094497	-0.129622	0.69796			without_K36me2_log2FC	0.0147814
	ENSMUSG00000066877	0.521351	0.133518			with_K36me2_log2FC	0.331862
	ENSMUSG00000103945	0.291411	0.393082			without_K36me2_log2FC	-0.100782
	ENSMUSG00000026051	0.216906	0.192017			with_K36me2_log2FC	-0.302505
	ENSMUSG00000057363	-0.235034	0.285888			without_K36me2_log2FC	0.175371
	ENSMUSG00000041763	-0.0887694	0.824863			with_K36me2_log2FC	0.450127
	ENSMUSG00000026049	-0.20031	0.54721			without_K36me2_log2FC	-0.429803
	ENSMUSG00000026047	0.123543	0.765275			with_K36me2_log2FC	0.00413331
	ENSMUSG00000041684	0.252197	0.443588			without_K36me2_log2FC	-1.08301
	ENSMUSG00000026048	0.0404374	0.904113			with_K36me2_log2FC	0.00413331
	ENSMUSG00000056870	1.51374	0.000788396			without_K36me2_log2FC	-0.133058
	ENSMUSG00000102319	1.92288	0.00316725			with_K36me2_log2FC	-0.434198
	ENSMUSG00000026043	0.0934784	0.811358			without_K36me2_log2FC	-0.216078
	ENSMUSG00000026042	-0.050961	0.904391			with_K36me2_log2FC	-0.143514
	ENSMUSG00000104476	-0.0746774	0.848077			without_K36me2_log2FC	0.146933
	ENSMUSG00000025995	-0.0883752	0.785578			with_K36me2_log2FC	-0.0936766
	ENSMUSG00000025993	0.259825	0.177577			without_K36me2_log2FC	-0.0610543
	ENSMUSG00000041144	1.92054	0.000552494			with_K36me2_log2FC	-4.96559
	ENSMUSG00000025986	0.210225	0.580811			without_K36me2_log2FC	-0.235443
	ENSMUSG00000100816	0.794772	0.0959879			with_K36me2_log2FC	-0.240922
	ENSMUSG00000045954	0.566949	0.133366			without_K36me2_log2FC	0.257354
	ENSMUSG00000026107	0.40202	0.222195			with_K36me2_log2FC	-0.0709789
	ENSMUSG00000018417	0.559605	0.170733			without_K36me2_log2FC	-0.465312
	ENSMUSG00000026104	-0.0462707	0.916278			with_K36me2_log2FC	-0.13689
	ENSMUSG00000026103	0.165756	0.592714			without_K36me2_log2FC	0.512227
	ENSMUSG00000002881	-0.174793	0.618863			with_K36me2_log2FC	0.0357548
	ENSMUSG00000043015	0.0593864	0.890534			without_K36me2_log2FC	-0.15594
	ENSMUSG00000041439	0.85728	0.0850183			with_K36me2_log2FC	-0.316452
	ENSMUSG00000026102	0.193029	0.522639			without_K36me2_log2FC	0.585694
	ENSMUSG00000041426	0.390673	0.235175			with_K36me2_log2FC	0.0606699
	ENSMUSG00000026098	0.12928	0.74895			without_K36me2_log2FC	-0.420182
	ENSMUSG00000026097	-0.035643	0.936895			with_K36me2_log2FC	-0.140906
	ENSMUSG00000026096	0.455984	0.209816			without_K36me2_log2FC	-0.258495
	ENSMUSG00000026095	-0.161745	0.653812			with_K36me2_log2FC	0.0697455
	ENSMUSG00000026094	0.554728	0.0834947			without_K36me2_log2FC	-0.477774
	ENSMUSG00000042807	-0.0640572	0.790953			with_K36me2_log2FC	-0.0791019
	ENSMUSG00000041303	-0.0357275	0.936508			without_K36me2_log2FC	0.209127
	ENSMUSG00000073678	0.515482	0.192642			with_K36me2_log2FC	0.585415
	ENSMUSG00000052331	1.06011	0.00222408			without_K36me2_log2FC	0.0942088
	ENSMUSG00000025982	0.0974729	0.828135			with_K36me2_log2FC	0.188025
	ENSMUSG00000025981	-0.472391	0.126846			without_K36me2_log2FC	0.0929399
	ENSMUSG00000101122	-0.268545	0.470918			with_K36me2_log2FC	-0.0775856
	ENSMUSG00000025980	-0.204852	0.581744			without_K36me2_log2FC	-0.0852494
	ENSMUSG00000073676	0.0206706	0.967252			with_K36me2_log2FC	-0.182893
	ENSMUSG00000025979	-0.0100743	0.975583			without_K36me2_log2FC	-0.746487
	ENSMUSG00000025978	0.211031	0.57784			with_K36me2_log2FC	-0.234211
	ENSMUSG00000097649	0.161095	0.613611			without_K36me2_log2FC	-0.0694113
	ENSMUSG00000046994	-0.493672	0.0850183			with_K36me2_log2FC	-0.080869
	ENSMUSG00000038349	0.669407	0.0594525			without_K36me2_log2FC	-0.0337479
	ENSMUSG00000038331	-0.147955	0.628813			with_K36me2_log2FC	-0.99384
	ENSMUSG00000087022	-0.179446	0.639005			without_K36me2_log2FC	-0.127712
	ENSMUSG00000038323	-0.364993	0.31055			with_K36me2_log2FC	0.149182
	ENSMUSG00000048495	-0.024127	0.954673			without_K36me2_log2FC	1.22374
	ENSMUSG00000025971	0.0963869	0.755752			with_K36me2_log2FC	0.182615
	ENSMUSG00000054770	0.32158	0.0953501			without_K36me2_log2FC	0.228454
	ENSMUSG00000026039	-0.936241	0.0660053			with_K36me2_log2FC	-0.652416
	ENSMUSG00000063558	0.363041	0.314704			without_K36me2_log2FC	0.216303
	ENSMUSG00000051223	-0.189177	0.612786			with_K36me2_log2FC	-1.20304
	ENSMUSG00000026034	0.276532	0.465536			without_K36me2_log2FC	-0.0144553
	ENSMUSG00000026035	0.0280398	0.933943			with_K36me2_log2FC	-0.204311
	ENSMUSG00000026036	-0.380384	0.221543			without_K36me2_log2FC	0.265266
	ENSMUSG00000026037	-0.198385	0.59975			with_K36me2_log2FC	-0.249779
	ENSMUSG00000038174	-0.0602435	0.889271			without_K36me2_log2FC	0.496598
	ENSMUSG00000026032	0.268147	0.460848			with_K36me2_log2FC	-0.181156
	ENSMUSG00000026031	-0.338876	0.103748			without_K36me2_log2FC	0.0504537
	ENSMUSG00000026029	-0.614959	0.00710957			with_K36me2_log2FC	-1.13299
	ENSMUSG00000102719	-0.199884	0.593155			without_K36me2_log2FC	-0.306045
	ENSMUSG00000026028	-0.172878	0.541093			with_K36me2_log2FC	-0.967488
	ENSMUSG00000026027	0.0107494	0.981709			without_K36me2_log2FC	0.0104409
	ENSMUSG00000038079	0.0370433	0.929519			with_K36me2_log2FC	-0.151193
	ENSMUSG00000097573	0.0447618	0.922299			without_K36me2_log2FC	-0.172292
	ENSMUSG00000026024	0.478484	0.0476335			with_K36me2_log2FC	0.815919
	ENSMUSG00000041075	0.599049	0.144644			without_K36me2_log2FC	0.0446991
	ENSMUSG00000026021	0.0429318	0.902791			with_K36me2_log2FC	0.0483075
	ENSMUSG00000026020	-0.325557	0.314167			without_K36me2_log2FC	0.431987
	ENSMUSG00000067336	0.548644	0.000656867			with_K36me2_log2FC	-0.41684
	ENSMUSG00000041040	-0.0214805	0.954673			without_K36me2_log2FC	0.0587427
	ENSMUSG00000026019	-0.220873	0.490847			with_K36me2_log2FC	-0.41684
	ENSMUSG00000026017	0.242589	0.394377			without_K36me2_log2FC	0.156287
	ENSMUSG00000073664	0.101256	0.798932			with_K36me2_log2FC	-0.41684
	ENSMUSG00000049439	-0.212785	0.507529			without_K36me2_log2FC	0.0609718
	ENSMUSG00000026782	0.152719	0.695735			with_K36me2_log2FC	-0.464762
	ENSMUSG00000026014	-0.547388	0.169505			without_K36me2_log2FC	-0.121265
	ENSMUSG00000101188	-0.208425	0.475857			with_K36me2_log2FC	0.0472757
	ENSMUSG00000052062	0.115776	0.723861			without_K36me2_log2FC	-0.257314
	ENSMUSG00000025969	-1.72462	0.000402102			with_K36me2_log2FC	-0.552479
	ENSMUSG00000103032	-2.24722	0.0026992			without_K36me2_log2FC	0.567074
	ENSMUSG00000040865	0.11278	0.769392			with_K36me2_log2FC	-0.241445
	ENSMUSG00000084799	0.634095	0.0456993			without_K36me2_log2FC	0.331767
	ENSMUSG00000101599	0.942477	0.0216064			with_K36me2_log2FC	-0.241445
	ENSMUSG00000025968	0.292527	0.17048			without_K36me2_log2FC	-0.25596
	ENSMUSG00000025967	0.152254	0.64815			with_K36me2_log2FC	-0.0397187
	ENSMUSG00000025964	0.170305	0.360231			without_K36me2_log2FC	0.319341
	ENSMUSG00000025962	-0.324349	0.348187			with_K36me2_log2FC	-0.0810155
	ENSMUSG00000025959	-0.0497776	0.90912			without_K36me2_log2FC	0.121558
	ENSMUSG00000025958	-0.203593	0.591395			with_K36me2_log2FC	0.0965274
	ENSMUSG00000025956	0.357849	0.230415			without_K36me2_log2FC	-0.0508942
	ENSMUSG00000070871	-0.0915522	0.820848			with_K36me2_log2FC	-0.732208
	ENSMUSG00000045005	0.757568	0.054817			without_K36me2_log2FC	-0.0756415
	ENSMUSG00000051344	0.18242	0.618936			with_K36me2_log2FC	-0.732208
	ENSMUSG00000084416	-0.165279	0.668275			without_K36me2_log2FC	0.19129
	ENSMUSG00000025950	0.695497	0.0903811			with_K36me2_log2FC	-0.19245
	ENSMUSG00000025949	0.12055	0.762567			without_K36me2_log2FC	0.568643
	ENSMUSG00000015222	4.32498	4.8574e-12			with_K36me2_log2FC	0.0472844
	ENSMUSG00000026005	-0.228242	0.534966			without_K36me2_log2FC	-0.0188384
	ENSMUSG00000026004	0.0731765	0.869046			with_K36me2_log2FC	-0.0272277
	ENSMUSG00000026003	0.149758	0.641881			without_K36me2_log2FC	-0.14547
	ENSMUSG00000026000	0.0776286	0.820779			with_K36me2_log2FC	-0.474824
	ENSMUSG00000025997	0.149847	0.697036			without_K36me2_log2FC	-0.802047
	ENSMUSG00000026196	-1.29965	0.0154923			with_K36me2_log2FC	-0.00466245
	ENSMUSG00000026192	-0.769828	0.0200783			without_K36me2_log2FC	0.283834
	ENSMUSG00000026193	-1.05976	0.0211902			with_K36me2_log2FC	0.194432
	ENSMUSG00000101211	-0.184907	0.609607			without_K36me2_log2FC	0.476599
	ENSMUSG00000039395	-0.293901	0.416241			with_K36me2_log2FC	0.0247515
	ENSMUSG00000097131	0.250351	0.492331			without_K36me2_log2FC	-0.453765
	ENSMUSG00000026189	-0.16501	0.663316			with_K36me2_log2FC	0.0871589
	ENSMUSG00000026188	0.362504	0.326184			without_K36me2_log2FC	0.145594
	ENSMUSG00000026187	-0.0760631	0.858793			with_K36me2_log2FC	0.207928
	ENSMUSG00000039354	0.205585	0.519994			without_K36me2_log2FC	-0.14261
	ENSMUSG00000046330	0.149411	0.713429			with_K36me2_log2FC	-0.0078674
	ENSMUSG00000055322	-0.0278591	0.933686			without_K36me2_log2FC	0.0898645
	ENSMUSG00000006304	-0.243901	0.436732			with_K36me2_log2FC	-0.113736
	ENSMUSG00000006299	0.225758	0.541461			without_K36me2_log2FC	-0.0846641
	ENSMUSG00000026179	0.49018	0.151299			with_K36me2_log2FC	-0.154809
	ENSMUSG00000006301	-0.0741555	0.87197			without_K36me2_log2FC	-0.991381
	ENSMUSG00000099931	0.663405	0.0916224			with_K36me2_log2FC	0.107114
	ENSMUSG00000026176	-0.0896791	0.761493			without_K36me2_log2FC	-0.0647418
	ENSMUSG00000033364	-0.201956	0.587985			with_K36me2_log2FC	-0.139978
	ENSMUSG00000026174	-0.546624	0.0694017			without_K36me2_log2FC	0.199072
	ENSMUSG00000026135	0.00364795	0.993051			with_K36me2_log2FC	-0.284976
	ENSMUSG00000026172	0.387987	0.181723			without_K36me2_log2FC	0.185472
	ENSMUSG00000026171	0.0415448	0.907752			with_K36me2_log2FC	0.0185158
	ENSMUSG00000033276	0.13104	0.742756			without_K36me2_log2FC	-0.449871
	ENSMUSG00000033257	-0.430303	0.0966434			with_K36me2_log2FC	-0.859731
	ENSMUSG00000026162	-0.0611155	0.890925			without_K36me2_log2FC	-0.297924
	ENSMUSG00000033159	0.266705	0.443588			with_K36me2_log2FC	0.159411
	ENSMUSG00000049339	0.0674739	0.874584			without_K36me2_log2FC	-0.078424
	ENSMUSG00000026197	-0.0666819	0.860576			with_K36me2_log2FC	0.0932611
	ENSMUSG00000033124	-0.281311	0.244722			without_K36me2_log2FC	-0.109888
	ENSMUSG00000026199	0.29066	0.258112			with_K36me2_log2FC	-0.0323551
	ENSMUSG00000026200	0.184348	0.626657			without_K36me2_log2FC	0.188618
	ENSMUSG00000026201	-0.0895864	0.82569			with_K36me2_log2FC	-0.163382
	ENSMUSG00000026202	-0.293476	0.333698			without_K36me2_log2FC	0.189049
	ENSMUSG00000026203	0.2354	0.332623			with_K36me2_log2FC	-1.02932
	ENSMUSG00000026209	0.228939	0.424066			without_K36me2_log2FC	0.0531567
	ENSMUSG00000026208	1.36573	0.0138385			with_K36me2_log2FC	-0.339359
	ENSMUSG00000026207	1.12459	0.00137654			without_K36me2_log2FC	-0.0862804
	ENSMUSG00000033021	-0.0862613	0.824622			with_K36me2_log2FC	-0.143237
	ENSMUSG00000032997	-0.157837	0.595373			without_K36me2_log2FC	0.267639
	ENSMUSG00000026211	0.535417	0.167491			with_K36me2_log2FC	-0.143237
	ENSMUSG00000032968	0.152777	0.681704			without_K36me2_log2FC	0.0266208
	ENSMUSG00000026213	0.43642	0.0916224			with_K36me2_log2FC	0.0800649
	ENSMUSG00000006576	0.927728	0.0188247			without_K36me2_log2FC	-0.230733
	ENSMUSG00000004872	-0.230106	0.328983			with_K36me2_log2FC	-0.54249
	ENSMUSG00000026245	-0.445068	0.163544			without_K36me2_log2FC	-0.447028
	ENSMUSG00000032883	0.443668	0.013835			with_K36me2_log2FC	0.414446
	ENSMUSG00000079470	0.371759	0.217065			without_K36me2_log2FC	-0.183989
	ENSMUSG00000073643	0.141624	0.73979			with_K36me2_log2FC	0.0391094
	ENSMUSG00000026248	0.0806674	0.820848			without_K36me2_log2FC	0.0630375
	ENSMUSG00000026249	0.215615	0.215466			with_K36me2_log2FC	-0.53203
	ENSMUSG00000004364	0.148786	0.645923			without_K36me2_log2FC	-0.18886
	ENSMUSG00000103076	0.135416	0.734769			with_K36me2_log2FC	-1.99013
	ENSMUSG00000038608	2.44147	0.0133886			without_K36me2_log2FC	0.358074
	ENSMUSG00000055980	-1.35934	9.88559e-06			with_K36me2_log2FC	-0.699212
	ENSMUSG00000026142	-0.158068	0.683726			without_K36me2_log2FC	-0.0978421
	ENSMUSG00000067158	0.0935814	0.731552			with_K36me2_log2FC	0.0592679
	ENSMUSG00000079465	-0.108323	0.671626			without_K36me2_log2FC	0.0269812
	ENSMUSG00000026150	-0.0287559	0.949107			with_K36me2_log2FC	1.53112
	ENSMUSG00000026159	0.0624852	0.893038			without_K36me2_log2FC	-0.0892032
	ENSMUSG00000045658	0.764776	0.0912572			with_K36me2_log2FC	-0.540866
	ENSMUSG00000026219	0.0888731	0.835863			without_K36me2_log2FC	-0.330391
	ENSMUSG00000104503	0.448839	0.230619			with_K36me2_log2FC	-0.301506
	ENSMUSG00000073633	0.157071	0.688757			without_K36me2_log2FC	0.342713
	ENSMUSG00000026220	-0.127833	0.452414			with_K36me2_log2FC	-0.301506
	ENSMUSG00000052477	1.55837	0.0299005			without_K36me2_log2FC	1.02917
	ENSMUSG00000079457	0.284073	0.365283			with_K36me2_log2FC	0.000408557
	ENSMUSG00000089714	-0.0302084	0.940268			without_K36me2_log2FC	-0.305042
	ENSMUSG00000070034	0.132448	0.677434			with_K36me2_log2FC	-0.253403
	ENSMUSG00000070031	0.166775	0.59846			without_K36me2_log2FC	-0.227596
	ENSMUSG00000026222	-0.0700866	0.810673			with_K36me2_log2FC	0.0146143
	ENSMUSG00000036707	0.0597376	0.833972			without_K36me2_log2FC	-0.122465
	ENSMUSG00000026223	0.956396	0.000547063			with_K36me2_log2FC	0.450405
	ENSMUSG00000026229	-0.127629	0.694044			without_K36me2_log2FC	-0.00498679
	ENSMUSG00000062590	0.0161276	0.968868			with_K36me2_log2FC	-0.38164
	ENSMUSG00000026234	-0.0724047	0.85571			without_K36me2_log2FC	0.305939
	ENSMUSG00000073627	-0.0645406	0.871143			with_K36me2_log2FC	1.26516
	ENSMUSG00000026238	0.0615223	0.893162			without_K36me2_log2FC	0.261485
	ENSMUSG00000026239	0.118302	0.760884			with_K36me2_log2FC	1.26516
	ENSMUSG00000026240	-0.0233217	0.96053			without_K36me2_log2FC	0.0751623
	ENSMUSG00000053333	-0.297015	0.245375			with_K36me2_log2FC	-0.0306044
	ENSMUSG00000084106	0.00560152	0.991494			without_K36me2_log2FC	0.0900296
	ENSMUSG00000026254	-0.200154	0.3791			with_K36me2_log2FC	-0.0306044
	ENSMUSG00000026255	0.067592	0.847441			without_K36me2_log2FC	-0.13962
	ENSMUSG00000048000	0.322452	0.0337879			with_K36me2_log2FC	-0.0306044
	ENSMUSG00000026289	-0.171962	0.593722			without_K36me2_log2FC	0.325841
	ENSMUSG00000087968	-0.220361	0.556294			with_K36me2_log2FC	-0.395864
	ENSMUSG00000089281	-0.313829	0.391132			without_K36me2_log2FC	-1.04425
	ENSMUSG00000070738	-0.448744	0.0754839			with_K36me2_log2FC	-0.0770089
	ENSMUSG00000005501	-0.126091	0.742785			without_K36me2_log2FC	-0.0300763
	ENSMUSG00000090124	-2.16156	0.00018616			with_K36me2_log2FC	-0.345475
	ENSMUSG00000044783	-0.790443	0.00870162			without_K36me2_log2FC	0.0707876
	ENSMUSG00000100798	-0.500882	0.0808011			with_K36me2_log2FC	0.182781
	ENSMUSG00000049866	-2.18815	9.6205e-08			without_K36me2_log2FC	-0.0698558
	ENSMUSG00000036206	-0.324176	0.297078			with_K36me2_log2FC	-0.943978
	ENSMUSG00000055013	0.0316314	0.928236			without_K36me2_log2FC	0.599107
	ENSMUSG00000044337	0.132068	0.722651			with_K36me2_log2FC	0.157896
	ENSMUSG00000034432	-0.142448	0.590376			without_K36me2_log2FC	-0.538981
	ENSMUSG00000048126	-1.06862	0.021524			with_K36me2_log2FC	-0.0844573
	ENSMUSG00000103061	-0.366109	0.231073			without_K36me2_log2FC	0.072595
	ENSMUSG00000026305	-0.399272	0.0884896			with_K36me2_log2FC	-0.0332692
	ENSMUSG00000034343	-0.357134	0.135798			without_K36me2_log2FC	-0.0802175
	ENSMUSG00000083064	0.0507952	0.904425			with_K36me2_log2FC	-0.453547
	ENSMUSG00000026307	-0.255518	0.480733			without_K36me2_log2FC	0.34376
	ENSMUSG00000026309	-0.0323883	0.938606			with_K36me2_log2FC	1.21517
	ENSMUSG00000067071	0.241233	0.523503			without_K36me2_log2FC	-0.205509
	ENSMUSG00000055866	-0.26079	0.481604			with_K36me2_log2FC	-0.58234
	ENSMUSG00000034292	-0.176105	0.629766			without_K36me2_log2FC	-0.0727041
	ENSMUSG00000026311	0.0269573	0.94751			with_K36me2_log2FC	1.01335
	ENSMUSG00000100980	-0.228865	0.46048			without_K36me2_log2FC	-0.0261395
	ENSMUSG00000007805	-0.461132	0.224899			with_K36me2_log2FC	-0.180523
	ENSMUSG00000101414	-2.04952	0.0016075			without_K36me2_log2FC	0.251301
	ENSMUSG00000026313	-0.26471	0.408548			with_K36me2_log2FC	0.000978736
	ENSMUSG00000026260	-0.0714876	0.868802			without_K36me2_log2FC	-0.66908
	ENSMUSG00000073616	0.192658	0.600384			with_K36me2_log2FC	-0.206424
	ENSMUSG00000034220	-0.262031	0.480733			without_K36me2_log2FC	0.517288
	ENSMUSG00000026269	-0.21144	0.557146			with_K36me2_log2FC	-0.131158
	ENSMUSG00000026270	-0.00133431	0.995665			without_K36me2_log2FC	0.136238
	ENSMUSG00000084989	2.41895	0.0101683			with_K36me2_log2FC	-1.62062
	ENSMUSG00000026273	0.155234	0.556561			without_K36me2_log2FC	-0.0142966
	ENSMUSG00000026274	-0.764579	0.0552013			with_K36me2_log2FC	0.0854617
	ENSMUSG00000026275	-0.12474	0.68886			without_K36me2_log2FC	0.721927
	ENSMUSG00000034088	-0.186461	0.594643			with_K36me2_log2FC	-0.223591
	ENSMUSG00000026276	0.0844802	0.814407			without_K36me2_log2FC	-0.464058
	ENSMUSG00000034066	-0.261242	0.338516			with_K36me2_log2FC	0.115322
	ENSMUSG00000026277	-0.133043	0.579398			without_K36me2_log2FC	0.0947749
	ENSMUSG00000026278	-0.149428	0.589525			with_K36me2_log2FC	-0.0903261
	ENSMUSG00000026279	-0.0403769	0.921674			without_K36me2_log2FC	-0.214912
	ENSMUSG00000026280	-0.161203	0.576124			with_K36me2_log2FC	-0.0903261
	ENSMUSG00000026281	-0.710244	0.0373948			without_K36me2_log2FC	0.0550325
	ENSMUSG00000026283	-0.215813	0.507097			with_K36me2_log2FC	-0.0903261
	ENSMUSG00000073609	0.701713	0.0430227			without_K36me2_log2FC	0.275679
	ENSMUSG00000051185	0.203239	0.570234			with_K36me2_log2FC	-2.65902
	ENSMUSG00000081051	0.100315	0.810673			without_K36me2_log2FC	0.127547
	ENSMUSG00000044768	-0.246493	0.473607			with_K36me2_log2FC	-0.726808
	ENSMUSG00000040648	0.0910593	0.804724			without_K36me2_log2FC	0.0933649
	ENSMUSG00000026333	-0.0391586	0.929519			with_K36me2_log2FC	-0.726808
	ENSMUSG00000026335	-0.38507	0.219092			without_K36me2_log2FC	0.281391
	ENSMUSG00000089782	0.0233391	0.961281			with_K36me2_log2FC	0.242157
	ENSMUSG00000089706	-0.251281	0.500114			without_K36me2_log2FC	0.12031
	ENSMUSG00000100009	0.2085	0.511897			with_K36me2_log2FC	0.0390347
	ENSMUSG00000067028	0.345976	0.00696124			without_K36me2_log2FC	-0.036708
	ENSMUSG00000099375	0.414912	0.0952544			with_K36me2_log2FC	-0.0777708
	ENSMUSG00000067017	-0.115537	0.775194			without_K36me2_log2FC	0.0698198
	ENSMUSG00000056536	0.0608937	0.891761			with_K36me2_log2FC	0.122928
	ENSMUSG00000026319	0.0889164	0.77943			without_K36me2_log2FC	0.12922
	ENSMUSG00000026321	-0.266968	0.174815			with_K36me2_log2FC	0.190644
	ENSMUSG00000099843	0.399318	0.284913			without_K36me2_log2FC	0.417671
	ENSMUSG00000038866	-0.00137067	0.995108			with_K36me2_log2FC	-0.364234
	ENSMUSG00000044340	1.41521	4.96312e-05			without_K36me2_log2FC	-0.0818733
	ENSMUSG00000057329	0.597871	0.0883586			with_K36me2_log2FC	-0.406325
	ENSMUSG00000009905	0.0115542	0.981457			without_K36me2_log2FC	0.130727
	ENSMUSG00000009907	0.240614	0.478435			with_K36me2_log2FC	1.34623
	ENSMUSG00000026315	0.125257	0.753346			without_K36me2_log2FC	0.560002
	ENSMUSG00000047216	2.92672	0.00095198			with_K36me2_log2FC	-1.37722
	ENSMUSG00000038702	1.41757	7.86695e-07			without_K36me2_log2FC	0.384059
	ENSMUSG00000026374	-0.137029	0.601302			with_K36me2_log2FC	-0.177299
	ENSMUSG00000026377	-0.196929	0.511646			without_K36me2_log2FC	0.0409604
	ENSMUSG00000064302	0.00992092	0.983462			with_K36me2_log2FC	-0.357445
	ENSMUSG00000026380	0.0856395	0.749212			without_K36me2_log2FC	0.0942145
	ENSMUSG00000048402	2.62411	0.000433102			with_K36me2_log2FC	0.287702
	ENSMUSG00000037035	-0.26067	0.44484			without_K36me2_log2FC	0.241142
	ENSMUSG00000004451	-0.257623	0.398351			with_K36me2_log2FC	-0.343041
	ENSMUSG00000026383	1.68853	0.00233208			without_K36me2_log2FC	0.0898465
	ENSMUSG00000026384	0.245508	0.366168			with_K36me2_log2FC	-0.427843
	ENSMUSG00000036975	0.159028	0.662825			without_K36me2_log2FC	0.294104
	ENSMUSG00000026385	0.0369854	0.943642			with_K36me2_log2FC	0.33934
	ENSMUSG00000026388	0.0128334	0.978979			without_K36me2_log2FC	-0.125362
	ENSMUSG00000026389	-0.141064	0.663169			with_K36me2_log2FC	-0.379469
	ENSMUSG00000058665	-0.0830934	0.841745			without_K36me2_log2FC	-0.298844
	ENSMUSG00000003721	-0.0461194	0.892864			with_K36me2_log2FC	0.0105213
	ENSMUSG00000026339	-0.123345	0.650451			without_K36me2_log2FC	0.374643
	ENSMUSG00000001674	-0.163091	0.657905			with_K36me2_log2FC	-0.458983
	ENSMUSG00000026341	-0.16955	0.584262			without_K36me2_log2FC	-0.0137666
	ENSMUSG00000026342	0.260171	0.466689			with_K36me2_log2FC	-0.811664
	ENSMUSG00000026343	-0.090087	0.834912			without_K36me2_log2FC	-0.149838
	ENSMUSG00000026344	0.0481794	0.71921			with_K36me2_log2FC	-0.0755723
	ENSMUSG00000049690	3.36022	5.2618e-08			without_K36me2_log2FC	0.712212
	ENSMUSG00000036155	0.709446	0.0638426			with_K36me2_log2FC	-0.554756
	ENSMUSG00000099471	-0.0441762	0.918394			without_K36me2_log2FC	0.171012
	ENSMUSG00000026349	0.0785483	0.854177			with_K36me2_log2FC	-1.42986
	ENSMUSG00000036104	0.21765	0.325627			without_K36me2_log2FC	0.137244
	ENSMUSG00000036086	0.144414	0.716558			with_K36me2_log2FC	-0.518922
	ENSMUSG00000104164	0.289142	0.438596			without_K36me2_log2FC	-0.173051
	ENSMUSG00000056211	0.0693421	0.874285			with_K36me2_log2FC	-1.11777
	ENSMUSG00000026353	-0.0844079	0.761942			without_K36me2_log2FC	-0.945443
	ENSMUSG00000026355	-1.55969	0.00190866			with_K36me2_log2FC	0.444161
	ENSMUSG00000026356	-0.0106343	0.980527			without_K36me2_log2FC	0.126117
	ENSMUSG00000100078	-0.0234141	0.95913			with_K36me2_log2FC	-0.326615
	ENSMUSG00000026409	0.695804	0.015447			without_K36me2_log2FC	0.0339683
	ENSMUSG00000046404	0.177292	0.642893			with_K36me2_log2FC	-0.0132724
	ENSMUSG00000042510	0.00108862	0.998508			without_K36me2_log2FC	-0.0278614
	ENSMUSG00000016528	0.355189	0.332489			with_K36me2_log2FC	-0.0132724
	ENSMUSG00000102856	0.319361	0.393153			without_K36me2_log2FC	-0.0331576
	ENSMUSG00000016526	-1.3934	0.0151659			with_K36me2_log2FC	0.180939
	ENSMUSG00000026427	-0.0277171	0.943259			without_K36me2_log2FC	0.0455506
	ENSMUSG00000026430	-0.780089	0.0923802			with_K36me2_log2FC	0.180939
	ENSMUSG00000042349	0.272667	0.30653			without_K36me2_log2FC	0.20649
	ENSMUSG00000026425	0.64599	0.000692799			with_K36me2_log2FC	0.392718
	ENSMUSG00000101778	0.188761	0.591181			without_K36me2_log2FC	0.106774
	ENSMUSG00000055184	0.0126623	0.973412			with_K36me2_log2FC	0.200597
	ENSMUSG00000052688	-0.660181	0.093323			without_K36me2_log2FC	-0.157849
	ENSMUSG00000013275	-0.194635	0.499059			with_K36me2_log2FC	0.362325
	ENSMUSG00000026433	-0.0624774	0.888138			without_K36me2_log2FC	-0.533664
	ENSMUSG00000026434	-0.157096	0.68559			with_K36me2_log2FC	0.594893
	ENSMUSG00000103569	-0.0180172	0.968796			without_K36me2_log2FC	-0.125558
	ENSMUSG00000026435	0.0232233	0.959374			with_K36me2_log2FC	-0.147315
	ENSMUSG00000026436	0.0488234	0.853744			without_K36me2_log2FC	-0.36009
	ENSMUSG00000026437	-0.349206	0.34491			with_K36me2_log2FC	-0.280834
	ENSMUSG00000042115	-0.191017	0.591779			without_K36me2_log2FC	-0.356366
	ENSMUSG00000009772	-0.249427	0.500944			with_K36me2_log2FC	-0.280834
	ENSMUSG00000042066	-0.174482	0.565724			without_K36me2_log2FC	0.263936
	ENSMUSG00000042046	0.512639	0.0188483			with_K36me2_log2FC	-1.55281
	ENSMUSG00000026439	0.0601429	0.832022			without_K36me2_log2FC	-0.132517
	ENSMUSG00000048174	0.427825	0.172409
	ENSMUSG00000054387	0.0874835	0.836659
	ENSMUSG00000026447	0.170807	0.639108
	ENSMUSG00000102425	0.0518001	0.89564
	ENSMUSG00000046062	-0.140096	0.660661
	ENSMUSG00000041757	0.126458	0.702858
	ENSMUSG00000070643	-3.11512	0.000233583
	ENSMUSG00000090553	-0.0928171	0.807339
	ENSMUSG00000102976	0.221256	0.461578
	ENSMUSG00000094410	0.200756	0.59815
	ENSMUSG00000026463	0.236342	0.243062
	ENSMUSG00000041577	-1.10198	0.0596919
	ENSMUSG00000020423	0.331306	0.374134
	ENSMUSG00000102380	0.931835	0.0758808
	ENSMUSG00000042305	-0.072186	0.847296
	ENSMUSG00000026456	-0.425763	0.259889
	ENSMUSG00000026457	0.07185	0.829841
	ENSMUSG00000026455	0.146686	0.580811
	ENSMUSG00000042229	-0.0550386	0.893038
	ENSMUSG00000042207	1.16342	0.00517541
	ENSMUSG00000073557	1.98723	5.57098e-16
	ENSMUSG00000103614	1.03435	0.0446938
	ENSMUSG00000103976	0.172863	0.653986
	ENSMUSG00000026429	-1.80851	0.000412101
	ENSMUSG00000042793	-0.138456	0.536241
	ENSMUSG00000097993	-0.282507	0.322313
	ENSMUSG00000026426	-0.051168	0.892627
	ENSMUSG00000079139	-0.316288	0.386825
	ENSMUSG00000041926	-0.381305	0.171734
	ENSMUSG00000062580	-0.0110554	0.978893
	ENSMUSG00000048096	2.1127	0.00277058
	ENSMUSG00000041889	0.0677168	0.879251
	ENSMUSG00000041879	-0.566714	0.00298827
	ENSMUSG00000009418	-0.45994	0.0538528
	ENSMUSG00000090399	-0.5349	0.0483935
	ENSMUSG00000026421	-0.432361	0.166273
	ENSMUSG00000041801	-0.0957391	0.814407
	ENSMUSG00000026418	-0.149517	0.69302
	ENSMUSG00000026414	-0.134595	0.633838
	ENSMUSG00000026413	-0.24271	0.0196203
	ENSMUSG00000026411	0.217992	0.54721
	ENSMUSG00000041570	-0.132109	0.673283
	ENSMUSG00000026404	-0.0253421	0.94751
	ENSMUSG00000041498	-1.02578	0.0441787
	ENSMUSG00000041483	0.0858309	0.841775
	ENSMUSG00000026393	-0.723883	0.022062
	ENSMUSG00000079283	-0.339981	0.308306
	ENSMUSG00000056268	-0.0808124	0.820362
	ENSMUSG00000033964	-0.275869	0.439553
	ENSMUSG00000033952	-0.655603	0.130357
	ENSMUSG00000026365	2.77879	3.7376e-05
	ENSMUSG00000052726	4.00769	0.000413196
	ENSMUSG00000101795	0.178982	0.642893
	ENSMUSG00000026361	0.194291	0.359293
	ENSMUSG00000018196	0.23109	0.456837
	ENSMUSG00000018199	0.0189364	0.97565
	ENSMUSG00000018189	-0.385432	0.268301
	ENSMUSG00000026360	2.79969	7.352e-05
	ENSMUSG00000035131	0.215243	0.202361
	ENSMUSG00000056220	-2.17837	4.60329e-08
	ENSMUSG00000097028	-2.0111	0.000707116
	ENSMUSG00000032487	-3.04013	1.45774e-06
	ENSMUSG00000097754	-3.81584	0.00115473
	ENSMUSG00000006010	-0.0200815	0.960803
	ENSMUSG00000006005	-0.0911577	0.816156
	ENSMUSG00000100954	0.673003	0.0598029
	ENSMUSG00000023150	-0.571028	0.157775
	ENSMUSG00000052748	-0.0103493	0.980527
	ENSMUSG00000053286	0.124487	0.712069
	ENSMUSG00000103928	0.41479	0.271493
	ENSMUSG00000026484	0.295395	0.362224
	ENSMUSG00000103238	0.292224	0.435916
	ENSMUSG00000026483	0.261673	0.447891
	ENSMUSG00000043019	0.148296	0.629219
	ENSMUSG00000032666	-0.358159	0.292703
	ENSMUSG00000014980	-0.575292	0.00996433
	ENSMUSG00000026482	-0.809402	0.0111141
	ENSMUSG00000008475	-0.131651	0.729296
	ENSMUSG00000042772	0.0229132	0.94751
	ENSMUSG00000042751	-0.0580653	0.88618
	ENSMUSG00000026479	-0.0898214	0.824406
	ENSMUSG00000026478	-0.139654	0.674311
	ENSMUSG00000042699	-0.316559	0.334002
	ENSMUSG00000066800	0.583202	0.155015
	ENSMUSG00000026473	0.929305	0.0188978
	ENSMUSG00000026471	-0.032808	0.944027
	ENSMUSG00000026470	0.19126	0.592774
	ENSMUSG00000026469	-0.104795	0.714734
	ENSMUSG00000033701	0.023986	0.962372
	ENSMUSG00000033684	0.507179	0.106426
	ENSMUSG00000033671	0.03188	0.925228
	ENSMUSG00000026466	0.212306	0.379332
	ENSMUSG00000102964	0.0404963	0.928217
	ENSMUSG00000050565	-0.114266	0.737642
	ENSMUSG00000078193	-0.135948	0.71553
	ENSMUSG00000026600	-0.162428	0.653045
	ENSMUSG00000101523	0.132999	0.728562
	ENSMUSG00000026596	-0.332212	0.160186
	ENSMUSG00000104293	0.335808	0.352652
	ENSMUSG00000060519	-0.558592	0.11829
	ENSMUSG00000033557	-0.310028	0.124443
	ENSMUSG00000026594	0.0889407	0.796749
	ENSMUSG00000033544	-0.00777684	0.940935
	ENSMUSG00000070565	1.33364	0.00493807
	ENSMUSG00000049881	0.725445	0.099441
	ENSMUSG00000026589	0.372628	0.317682
	ENSMUSG00000073530	2.3262	0.00212808
	ENSMUSG00000040782	0.0776663	0.85221
	ENSMUSG00000103572	-0.180056	0.626457
	ENSMUSG00000090394	-0.148206	0.603808
	ENSMUSG00000058267	-0.0455232	0.915259
	ENSMUSG00000014226	-0.230955	0.506626
	ENSMUSG00000026721	0.313573	0.286666
	ENSMUSG00000040423	0.143906	0.620626
	ENSMUSG00000103739	-0.0612177	0.889448
	ENSMUSG00000043467	0.664132	0.0189805
	ENSMUSG00000053332	0.0545773	0.904574
	ENSMUSG00000026709	-0.0950777	0.807339
	ENSMUSG00000026708	-0.34118	0.355925
	ENSMUSG00000026705	-0.175633	0.624914
	ENSMUSG00000026701	0.0336081	0.95142
	ENSMUSG00000040297	0.178314	0.622953
	ENSMUSG00000026698	-0.0578201	0.890914
	ENSMUSG00000040265	0.677756	0.116985
	ENSMUSG00000078190	0.744489	0.0737725
	ENSMUSG00000026694	0.08199	0.812002
	ENSMUSG00000026696	0.262991	0.252731
	ENSMUSG00000040225	0.00553064	0.986624
	ENSMUSG00000026586	0.0196957	0.967082
	ENSMUSG00000096984	0.176886	0.645248
	ENSMUSG00000103195	0.0963805	0.809269
	ENSMUSG00000040124	-0.320447	0.299096
	ENSMUSG00000026585	0.0135119	0.979042
	ENSMUSG00000026584	-0.0124281	0.970727
	ENSMUSG00000041406	-1.07647	0.0177418
	ENSMUSG00000041396	-0.157516	0.69103
	ENSMUSG00000026580	-0.390247	0.087623
	ENSMUSG00000040918	-1.30399	0.000244786
	ENSMUSG00000026578	-0.0853126	0.838352
	ENSMUSG00000026577	-0.034332	0.936508
	ENSMUSG00000026575	-0.412682	0.226258
	ENSMUSG00000026576	1.91186	0.00467593
	ENSMUSG00000040848	0.0789933	0.825527
	ENSMUSG00000040843	-0.01582	0.967252
	ENSMUSG00000102302	0.278429	0.451586
	ENSMUSG00000040836	-0.210167	0.504097
	ENSMUSG00000026571	1.12099	0.000237333
	ENSMUSG00000102401	0.677383	0.118261
	ENSMUSG00000026568	0.386124	0.300868
	ENSMUSG00000026566	0.193743	0.592489
	ENSMUSG00000103098	0.104256	0.766126
	ENSMUSG00000040713	0.208692	0.508406
	ENSMUSG00000026565	0.208044	0.56281
	ENSMUSG00000026564	2.82895	0.000365404
	ENSMUSG00000000544	2.05586	0.0204916
	ENSMUSG00000103400	0.220118	0.545474
	ENSMUSG00000026563	-0.149073	0.470973
	ENSMUSG00000040596	0.210807	0.111338
	ENSMUSG00000026558	-0.167507	0.648907
	ENSMUSG00000052428	-0.308451	0.212548
	ENSMUSG00000088246	-0.032771	0.927406
	ENSMUSG00000026687	-0.272835	0.13248
	ENSMUSG00000026688	-0.42156	0.263963
	ENSMUSG00000052534	0.583281	0.0782656
	ENSMUSG00000103780	0.423837	0.245042
	ENSMUSG00000102594	0.348419	0.300728
	ENSMUSG00000026683	-1.31942	0.0251897
	ENSMUSG00000038530	0.341522	0.141649
	ENSMUSG00000026675	0.400743	0.226258
	ENSMUSG00000026674	0.0718685	0.853048
	ENSMUSG00000026670	-0.58035	0.00476085
	ENSMUSG00000026667	0.117387	0.751641
	ENSMUSG00000102752	1.32768	0.0366032
	ENSMUSG00000038473	0.966838	0.0561956
	ENSMUSG00000026663	-0.682609	0.00228619
	ENSMUSG00000026659	-0.0982934	0.810199
	ENSMUSG00000058076	0.375371	0.208404
	ENSMUSG00000005674	0.233599	0.488509
	ENSMUSG00000013593	0.28933	0.147126
	ENSMUSG00000006403	1.1733	0.00347928
	ENSMUSG00000052423	0.257896	0.377619
	ENSMUSG00000062729	0.619007	0.0491258
	ENSMUSG00000053483	0.281621	0.428069
	ENSMUSG00000062963	0.0935226	0.810673
	ENSMUSG00000103983	0.545775	0.171047
	ENSMUSG00000013973	-0.0639167	0.844407
	ENSMUSG00000013997	0.0575736	0.89916
	ENSMUSG00000006412	0.106416	0.699623
	ENSMUSG00000026641	0.326551	0.20898
	ENSMUSG00000038235	-0.00037993	0.980527
	ENSMUSG00000091993	0.00205599	0.996532
	ENSMUSG00000060244	-0.181195	0.590153
	ENSMUSG00000015355	0.392442	0.303498
	ENSMUSG00000026556	0.527127	0.122403
	ENSMUSG00000003458	0.359065	0.210557
	ENSMUSG00000026553	-0.144827	0.485628
	ENSMUSG00000003464	0.646371	0.00274025
	ENSMUSG00000026554	0.808803	2.14696e-06
	ENSMUSG00000013698	-0.155929	0.654247
	ENSMUSG00000038034	-0.0272506	0.949864
	ENSMUSG00000050229	0.07352	0.85789
	ENSMUSG00000026547	-0.37587	0.299223
	ENSMUSG00000026544	0.249076	0.507253
	ENSMUSG00000037860	-0.00420508	0.973624
	ENSMUSG00000073490	-0.253764	0.43009
	ENSMUSG00000073489	-0.496379	0.202067
	ENSMUSG00000090272	-1.89994	1.24074e-05
	ENSMUSG00000026536	-0.689182	0.0541768
	ENSMUSG00000039997	-1.89511	1.12833e-06
	ENSMUSG00000026535	-0.66082	0.120212
	ENSMUSG00000026527	0.280283	0.058105
	ENSMUSG00000026526	-0.0993081	0.800532
	ENSMUSG00000078185	-0.430688	0.221529
	ENSMUSG00000039748	-1.54835	0.00898005
	ENSMUSG00000057335	-0.457278	0.162567
	ENSMUSG00000026504	-0.356833	0.220304
	ENSMUSG00000019699	0.0291565	0.943642
	ENSMUSG00000063659	-0.512898	0.148696
	ENSMUSG00000015961	-0.241102	0.487946
	ENSMUSG00000026502	0.148976	0.709819
	ENSMUSG00000026500	0.132447	0.745535
	ENSMUSG00000039630	-0.10168	0.694349
	ENSMUSG00000026494	2.18247	0.0103335
	ENSMUSG00000055067	0.0500233	0.909129
	ENSMUSG00000026492	0.0926203	0.745301
	ENSMUSG00000038949	-0.135001	0.7023
	ENSMUSG00000038936	0.0962168	0.768967
	ENSMUSG00000026491	-0.358728	0.254161
	ENSMUSG00000026490	0.252851	0.421702
	ENSMUSG00000026489	2.22197	3.88068e-05
	ENSMUSG00000010609	0.346361	0.253312
	ENSMUSG00000038855	0.45759	0.0873061
	ENSMUSG00000104388	0.408593	0.27622
	ENSMUSG00000026496	0.133703	0.726552
	ENSMUSG00000058729	-1.14135	0.00735885
	ENSMUSG00000026499	0.0633975	0.894328
	ENSMUSG00000060743	0.069114	0.864776
	ENSMUSG00000073485	0.33175	0.357916
	ENSMUSG00000038806	0.260335	0.459587
	ENSMUSG00000026520	-0.41768	0.228195
	ENSMUSG00000026519	-0.558689	0.00857577
	ENSMUSG00000038776	-0.317877	0.324586
	ENSMUSG00000026516	-0.0397436	0.928217
	ENSMUSG00000062169	-0.790087	0.0088854
	ENSMUSG00000038733	0.173952	0.423542
	ENSMUSG00000004880	-0.846518	0.0212816
	ENSMUSG00000022995	0.657252	0.1312
	ENSMUSG00000026511	-0.258579	0.220691
	ENSMUSG00000038633	-0.32837	0.351229
	ENSMUSG00000047539	-0.0695121	0.817249
	ENSMUSG00000026510	0.369859	0.186579
	ENSMUSG00000026509	-0.351927	0.0661266
	ENSMUSG00000030768	0.578627	0.0554367
	ENSMUSG00000046836	0.000793267	0.999711
	ENSMUSG00000042901	-0.337064	0.283731
	ENSMUSG00000056050	-0.0740256	0.767123
	ENSMUSG00000072258	-0.00679026	0.985973
	ENSMUSG00000039384	-0.321787	0.341543
	ENSMUSG00000044854	0.0577823	0.898288
	ENSMUSG00000039377	0.813635	0.0209569
	ENSMUSG00000073481	0.390425	0.0104588
	ENSMUSG00000026620	0.233332	0.429847
	ENSMUSG00000039318	0.202616	0.44538
	ENSMUSG00000026618	0.026343	0.943259
	ENSMUSG00000026617	-0.0871569	0.810673
	ENSMUSG00000026615	-0.147845	0.709282
	ENSMUSG00000039246	0.810022	0.0762831
	ENSMUSG00000039239	4.16586	1.37834e-11
	ENSMUSG00000001305	-0.0980386	0.793688
	ENSMUSG00000039210	0.158729	0.535133
	ENSMUSG00000104394	-0.164622	0.674356
	ENSMUSG00000026608	-0.373287	0.128665
	ENSMUSG00000037624	-1.19225	0.030557
	ENSMUSG00000026605	-0.701196	0.10755
	ENSMUSG00000026604	0.230564	0.3472
	ENSMUSG00000104435	-0.00166896	0.993117
	ENSMUSG00000026603	-0.179755	0.560123
	ENSMUSG00000089872	-0.193794	0.487273
	ENSMUSG00000026634	-0.0821628	0.778402
	ENSMUSG00000037568	-0.455326	0.0770066
	ENSMUSG00000066595	-0.324086	0.282879
	ENSMUSG00000026632	0.357308	0.218685
	ENSMUSG00000062510	-1.05164	0.0545264
	ENSMUSG00000026628	-0.268059	0.44916
	ENSMUSG00000073478	0.68482	0.0713899
	ENSMUSG00000037499	-0.124385	0.664241
	ENSMUSG00000026627	-0.333707	0.284301
	ENSMUSG00000026626	0.0373881	0.936508
	ENSMUSG00000037474	-1.12289	0.0164194
	ENSMUSG00000037461	-0.0769649	0.833436
	ENSMUSG00000026623	0.537483	0.01675
	ENSMUSG00000026622	-0.604343	0.144247
	ENSMUSG00000037434	0.885138	0.00259796
	ENSMUSG00000026637	-0.403593	0.264469
	ENSMUSG00000037395	0.128656	0.703984
	ENSMUSG00000097316	0.136572	0.733434
	ENSMUSG00000037375	0.00619225	0.990105
	ENSMUSG00000016262	-1.90234	7.96979e-05
	ENSMUSG00000089812	-0.275838	0.424853
	ENSMUSG00000016181	-0.280601	0.298756
	ENSMUSG00000079144	0.134191	0.740646
	ENSMUSG00000026639	-0.0520144	0.883848
	ENSMUSG00000016194	0.125695	0.645248
	ENSMUSG00000009633	0.15991	0.344795
	ENSMUSG00000016179	-0.108239	0.426145
	ENSMUSG00000026640	0.277629	0.452134
	ENSMUSG00000102523	1.01347	0.041701
	ENSMUSG00000102841	0.116885	0.747087
	ENSMUSG00000096929	0.175532	0.633532
	ENSMUSG00000016493	-0.108663	0.786819
	ENSMUSG00000016481	-0.194884	0.535423
	ENSMUSG00000050530	-0.666615	0.0229972
	ENSMUSG00000026643	-0.239487	0.481518
	ENSMUSG00000049950	-0.0133112	0.969796
	ENSMUSG00000026648	-0.12931	0.739988
	ENSMUSG00000026646	-0.849242	0.086313
	ENSMUSG00000109865	-0.412396	0.173719
	ENSMUSG00000051396	-0.237738	0.529166
	ENSMUSG00000039496	0.00329219	0.994594
	ENSMUSG00000026655	1.21249	8.02932e-05
	ENSMUSG00000026657	-1.18272	0.000707116
	ENSMUSG00000039449	-0.0381904	0.902989
	ENSMUSG00000026662	-0.151802	0.541236
	ENSMUSG00000026664	0.0848817	0.769369
	ENSMUSG00000069188	0.282994	0.45057
	ENSMUSG00000026668	-0.00496156	0.945286
	ENSMUSG00000026669	-1.17776	0.0270615
	ENSMUSG00000026672	-0.130807	0.743639
	ENSMUSG00000039145	0.00109269	0.997333
	ENSMUSG00000039128	-0.148686	0.673283
	ENSMUSG00000025817	-0.212295	0.530781
	ENSMUSG00000025816	0.0218328	0.952412
	ENSMUSG00000025815	0.24003	0.523905
	ENSMUSG00000043241	0.160002	0.689284
	ENSMUSG00000045319	-1.47679	0.0262648
	ENSMUSG00000039063	-0.110294	0.787703
	ENSMUSG00000039046	-0.481957	0.0562125
	ENSMUSG00000002107	-0.100874	0.807339
	ENSMUSG00000015619	0.21951	0.56366
	ENSMUSG00000025782	-0.183615	0.534213
	ENSMUSG00000025781	-0.0901323	0.811118
	ENSMUSG00000037262	0.0524253	0.871008
	ENSMUSG00000037254	2.74523	0.00114663
	ENSMUSG00000061186	0.0880716	0.810877
	ENSMUSG00000026773	3.62315	2.53667e-12
	ENSMUSG00000037197	-0.0205823	0.96441
	ENSMUSG00000023206	0.547997	0.168272
	ENSMUSG00000058594	0.648567	0.000485412
	ENSMUSG00000047909	0.765728	0.00204308
	ENSMUSG00000026768	0.177201	0.446557
	ENSMUSG00000026767	0.447576	0.148338
	ENSMUSG00000026730	-1.25145	0.000549159
	ENSMUSG00000026727	-0.111901	0.777165
	ENSMUSG00000026726	-0.0245734	0.961146
	ENSMUSG00000026723	-0.360656	0.301164
	ENSMUSG00000026728	-0.340942	0.314043
	ENSMUSG00000063275	0.403199	0.148889
	ENSMUSG00000026718	0.00432438	0.993601
	ENSMUSG00000103901	-0.0707063	0.858189
	ENSMUSG00000057914	-1.66377	0.0192097
	ENSMUSG00000026707	0.338516	0.29871
	ENSMUSG00000017418	0.319955	0.302661
	ENSMUSG00000102258	0.360344	0.323418
	ENSMUSG00000026748	0.165965	0.230619
	ENSMUSG00000053702	-0.0687944	0.798188
	ENSMUSG00000054057	0.339219	0.335929
	ENSMUSG00000054074	2.64833	1.67682e-08
	ENSMUSG00000026743	0.13043	0.720094
	ENSMUSG00000026740	0.141557	0.715306
	ENSMUSG00000051154	0.159295	0.613611
	ENSMUSG00000026739	0.324868	0.189695
	ENSMUSG00000037708	0.283885	0.432833
	ENSMUSG00000026737	0.258052	0.392114
	ENSMUSG00000023094	-0.123304	0.723207
	ENSMUSG00000043415	0.199587	0.573812
	ENSMUSG00000036617	0.0807458	0.857795
	ENSMUSG00000036591	0.324695	0.310468
	ENSMUSG00000075514	1.5392	0.000485412
	ENSMUSG00000048550	-0.0145054	0.975297
	ENSMUSG00000083863	-0.136547	0.732244
	ENSMUSG00000083563	0.112217	0.787075
	ENSMUSG00000026786	0.851177	0.0150862
	ENSMUSG00000026784	-0.870292	0.0213314
	ENSMUSG00000058835	0.281141	0.280735
	ENSMUSG00000026781	0.130615	0.750518
	ENSMUSG00000026779	-1.00656	0.0469036
	ENSMUSG00000026775	0.290994	0.367534
	ENSMUSG00000026771	-0.027186	0.933943
	ENSMUSG00000026981	2.951	5.81752e-05
	ENSMUSG00000026979	2.47429	2.68343e-08
	ENSMUSG00000085057	0.360191	0.274181
	ENSMUSG00000036893	-0.0503213	0.823519
	ENSMUSG00000102875	0.397788	0.296052
	ENSMUSG00000026972	-0.221081	0.556561
	ENSMUSG00000026974	-0.609637	0.0169153
	ENSMUSG00000026975	0.219241	0.454283
	ENSMUSG00000036850	-0.0409029	0.915399
	ENSMUSG00000036833	0.631854	0.00497337
	ENSMUSG00000006476	0.0241766	0.953268
	ENSMUSG00000059555	-0.188274	0.606093
	ENSMUSG00000013465	0.0580713	0.89564
	ENSMUSG00000036752	-0.879242	0.0196694
	ENSMUSG00000006471	0.0878155	0.819581
	ENSMUSG00000078201	0.212852	0.562589
	ENSMUSG00000048707	0.447767	0.204042
	ENSMUSG00000026966	-0.160565	0.67539
	ENSMUSG00000026965	0.0413869	0.928533
	ENSMUSG00000036646	0.0564745	0.806793
	ENSMUSG00000026958	0.220337	0.571074
	ENSMUSG00000026956	0.0322144	0.945915
	ENSMUSG00000026955	-0.227914	0.451172
	ENSMUSG00000015094	-0.0120575	0.97565
	ENSMUSG00000026944	-0.624556	0.0352536
	ENSMUSG00000047617	-0.00684568	0.989914
	ENSMUSG00000015083	-0.0491244	0.910428
	ENSMUSG00000015095	-0.00611309	0.986301
	ENSMUSG00000026942	-0.43265	0.104802
	ENSMUSG00000015092	-0.397796	0.153907
	ENSMUSG00000026941	0.248721	0.486396
	ENSMUSG00000036504	0.424092	0.23919
	ENSMUSG00000029419	0.344827	0.352726
	ENSMUSG00000015087	-0.0382884	0.890266
	ENSMUSG00000026938	0.086158	0.790821
	ENSMUSG00000026933	0.0711839	0.871143
	ENSMUSG00000036352	0.0191304	0.975583
	ENSMUSG00000026932	0.28673	0.167011
	ENSMUSG00000087679	-0.382197	0.170171
	ENSMUSG00000036327	-0.0600976	0.864008
	ENSMUSG00000026930	0.911876	9.18075e-06
	ENSMUSG00000075467	-0.00491263	0.987492
	ENSMUSG00000036281	-0.0418046	0.903601
	ENSMUSG00000085767	0.808465	0.00685802
	ENSMUSG00000026927	-0.151293	0.441392
	ENSMUSG00000026926	-0.0385042	0.893967
	ENSMUSG00000026925	0.597101	0.0111723
	ENSMUSG00000026924	0.210235	0.322754
	ENSMUSG00000086714	-0.00268755	0.993807
	ENSMUSG00000026923	1.6102	0.000474798
	ENSMUSG00000026921	0.320282	0.120126
	ENSMUSG00000026922	0.106541	0.800532
	ENSMUSG00000036186	0.420256	0.260308
	ENSMUSG00000077192	-0.334429	0.348369
	ENSMUSG00000036160	0.226031	0.283606
	ENSMUSG00000015776	0.273624	0.153882
	ENSMUSG00000062647	-0.0175365	0.968289
	ENSMUSG00000015790	-0.0403783	0.922376
	ENSMUSG00000014873	-0.0608512	0.8487
	ENSMUSG00000014867	-0.134375	0.531738
	ENSMUSG00000052406	-0.0067728	0.975583
	ENSMUSG00000015488	0.226173	0.553038
	ENSMUSG00000009614	2.01869	0.000181626
	ENSMUSG00000009621	0.0612336	0.888913
	ENSMUSG00000109946	-0.858175	0.003964
	ENSMUSG00000026918	0.108443	0.686425
	ENSMUSG00000026917	-0.339775	0.151293
	ENSMUSG00000015846	0.236913	0.420205
	ENSMUSG00000085766	0.24071	0.507348
	ENSMUSG00000026837	0.282849	0.445322
	ENSMUSG00000026833	3.94635e-05	0.995051
	ENSMUSG00000035772	-0.0989746	0.702228
	ENSMUSG00000082895	0.101173	0.796135
	ENSMUSG00000026829	0.694592	0.117986
	ENSMUSG00000026821	0.200108	0.602284
	ENSMUSG00000026816	-0.385425	0.0654141
	ENSMUSG00000026812	0.174353	0.538388
	ENSMUSG00000035666	0.105511	0.795362
	ENSMUSG00000026806	-0.426239	0.0215101
	ENSMUSG00000079502	0.866684	0.0606631
	ENSMUSG00000083773	0.0403365	0.92772
	ENSMUSG00000026803	0.232654	0.256541
	ENSMUSG00000043535	-0.0364105	0.87272
	ENSMUSG00000035513	-0.05105	0.882068
	ENSMUSG00000079499	-0.170258	0.595542
	ENSMUSG00000026799	-0.214608	0.549558
	ENSMUSG00000039844	-0.252263	0.365712
	ENSMUSG00000039826	0.0133764	0.973307
	ENSMUSG00000026798	-0.0874642	0.830691
	ENSMUSG00000059316	0.054943	0.893162
	ENSMUSG00000069020	0.154599	0.696631
	ENSMUSG00000039787	1.71738	0.000227433
	ENSMUSG00000026790	-0.106992	0.774266
	ENSMUSG00000019715	0.0243263	0.949488
	ENSMUSG00000057738	0.629883	0.00441013
	ENSMUSG00000039715	-0.1622	0.639108
	ENSMUSG00000054766	-0.0130465	0.975583
	ENSMUSG00000026785	-0.192693	0.58935
	ENSMUSG00000015335	-0.24853	0.481884
	ENSMUSG00000039686	0.499678	0.014368
	ENSMUSG00000039678	0.299299	0.386467
	ENSMUSG00000015337	0.152693	0.647585
	ENSMUSG00000039660	-0.0608323	0.888138
	ENSMUSG00000039648	0.473253	0.084652
	ENSMUSG00000007476	0.0678809	0.878167
	ENSMUSG00000079484	0.772938	0.0983499
	ENSMUSG00000075419	0.0664862	0.851131
	ENSMUSG00000052533	-0.398171	0.0634889
	ENSMUSG00000026860	0.168466	0.62367
	ENSMUSG00000026858	0.135625	0.739327
	ENSMUSG00000026856	-0.266154	0.388269
	ENSMUSG00000026853	0.0556728	0.87197
	ENSMUSG00000039515	0.0539594	0.904574
	ENSMUSG00000089762	-0.0856284	0.837592
	ENSMUSG00000047363	0.358162	0.343017
	ENSMUSG00000075416	1.0316	0.0251373
	ENSMUSG00000026857	-0.093643	0.820669
	ENSMUSG00000039483	0.142677	0.68355
	ENSMUSG00000039476	0.119147	0.755643
	ENSMUSG00000026848	-0.0776057	0.804378
	ENSMUSG00000026849	-0.277901	0.335007
	ENSMUSG00000026851	0.328548	0.350679
	ENSMUSG00000026854	0.204877	0.513353
	ENSMUSG00000075415	1.02369	2.36768e-08
	ENSMUSG00000000194	0.366306	0.0647534
	ENSMUSG00000062661	-0.193335	0.501719
	ENSMUSG00000055632	0.422871	0.248175
	ENSMUSG00000076441	-1.53877	0.00518137
	ENSMUSG00000026843	0.0380685	0.915733
	ENSMUSG00000039356	-0.51482	0.0416107
	ENSMUSG00000026842	0.536111	0.0444969
	ENSMUSG00000001864	0.172778	0.296444
	ENSMUSG00000001855	-0.146158	0.591589
	ENSMUSG00000039262	-0.12417	0.504405
	ENSMUSG00000039254	-0.00380952	0.991117
	ENSMUSG00000002550	-0.159493	0.618863
	ENSMUSG00000044627	-0.0609535	0.886303
	ENSMUSG00000002546	0.45474	0.0070533
	ENSMUSG00000026825	-0.591417	0.137321
	ENSMUSG00000039205	-0.10531	0.665434
	ENSMUSG00000039195	-0.0812466	0.839268
	ENSMUSG00000026820	-0.202788	0.542339
	ENSMUSG00000026819	-0.0291368	0.94751
	ENSMUSG00000039164	0.233116	0.344085
	ENSMUSG00000039157	0.0500794	0.913034
	ENSMUSG00000026810	-0.235365	0.500842
	ENSMUSG00000079442	-0.348536	0.276718
	ENSMUSG00000026811	-0.209433	0.529166
	ENSMUSG00000026817	-0.303203	0.327642
	ENSMUSG00000026814	-0.119502	0.769614
	ENSMUSG00000009566	-0.354104	0.177014
	ENSMUSG00000009555	0.00893597	0.982802
	ENSMUSG00000059013	1.56953	0.0104579
	ENSMUSG00000009563	-0.261266	0.304504
	ENSMUSG00000053746	0.112574	0.770972
	ENSMUSG00000026797	0.184374	0.477489
	ENSMUSG00000026796	-0.367225	0.316257
	ENSMUSG00000026792	0.497531	0.0429303
	ENSMUSG00000038900	-0.0710223	0.868318
	ENSMUSG00000026791	0.627816	0.0153966
	ENSMUSG00000038860	0.0521867	0.907197
	ENSMUSG00000104277	-0.257907	0.361081
	ENSMUSG00000038831	0.332044	0.323418
	ENSMUSG00000004105	-2.10097	1.88601e-13
	ENSMUSG00000068966	0.195392	0.484598
	ENSMUSG00000026788	0.155702	0.475857
	ENSMUSG00000038740	-0.252435	0.447227
	ENSMUSG00000038718	-0.0529893	0.89603
	ENSMUSG00000038696	0.0934254	0.813225
	ENSMUSG00000026867	-0.0904823	0.793668
	ENSMUSG00000026864	-0.266461	0.384844
	ENSMUSG00000070953	-0.139686	0.663007
	ENSMUSG00000035949	-0.173516	0.571074
	ENSMUSG00000026869	-0.252485	0.471986
	ENSMUSG00000026873	-0.0753823	0.814407
	ENSMUSG00000026875	-1.86551	0.00426654
	ENSMUSG00000057110	-0.258696	0.334965
	ENSMUSG00000026878	-0.101129	0.652932
	ENSMUSG00000026879	-0.0784661	0.820921
	ENSMUSG00000106961	0.577791	0.106426
	ENSMUSG00000026880	-0.320123	0.383059
	ENSMUSG00000075391	-0.0663622	0.872316
	ENSMUSG00000035778	-1.4851	1.60082e-07
	ENSMUSG00000026883	-0.718941	0.00493243
	ENSMUSG00000026885	-0.562298	0.115792
	ENSMUSG00000026895	0.140301	0.700676
	ENSMUSG00000026890	-0.323126	0.313001
	ENSMUSG00000026889	0.0954892	0.80508
	ENSMUSG00000026887	-0.191414	0.590828
	ENSMUSG00000087187	0.598264	0.0760033
	ENSMUSG00000047250	-0.605533	0.00231932
	ENSMUSG00000083716	-0.139738	0.695439
	ENSMUSG00000009030	0.305658	0.412831
	ENSMUSG00000075376	0.118669	0.642893
	ENSMUSG00000066798	0.207214	0.544333
	ENSMUSG00000050714	0.279205	0.451389
	ENSMUSG00000035437	0.155164	0.690033
	ENSMUSG00000026915	0.0919185	0.814407
	ENSMUSG00000053164	-0.136528	0.728562
	ENSMUSG00000035392	0.0895788	0.82407
	ENSMUSG00000000247	0.176598	0.208889
	ENSMUSG00000026749	-0.254561	0.457202
	ENSMUSG00000026750	-0.0191849	0.965453
	ENSMUSG00000063972	0.0589837	0.888782
	ENSMUSG00000062997	-0.0680607	0.866165
	ENSMUSG00000026755	0.0584434	0.903054
	ENSMUSG00000026754	-0.0251946	0.954788
	ENSMUSG00000035236	0.692267	0.0443342
	ENSMUSG00000026753	-0.22693	0.520032
	ENSMUSG00000082536	0.0562054	0.899128
	ENSMUSG00000036890	-0.0104517	0.980527
	ENSMUSG00000026872	-0.482937	0.0632328
	ENSMUSG00000052248	0.0623452	0.881831
	ENSMUSG00000052155	0.0288413	0.948544
	ENSMUSG00000026761	-0.0411345	0.913637
	ENSMUSG00000036792	0.353783	0.295119
	ENSMUSG00000081272	-0.403738	0.225526
	ENSMUSG00000069495	0.0503041	0.903167
	ENSMUSG00000026764	0.103965	0.764822
	ENSMUSG00000026766	-0.109476	0.680757
	ENSMUSG00000017144	0.133804	0.732701
	ENSMUSG00000036249	-0.320638	0.235175
	ENSMUSG00000026946	0.062216	0.890463
	ENSMUSG00000053475	0.283702	0.364464
	ENSMUSG00000036202	-0.344505	0.2178
	ENSMUSG00000026950	2.94986	0.000598906
	ENSMUSG00000036093	0.219425	0.561781
	ENSMUSG00000055371	-0.118503	0.769554
	ENSMUSG00000036053	-0.0761114	0.835863
	ENSMUSG00000061136	0.0880515	0.799111
	ENSMUSG00000026960	-0.163616	0.617857
	ENSMUSG00000026826	0.0635799	0.886553
	ENSMUSG00000054181	-0.0151735	0.970727
	ENSMUSG00000026827	0.509523	0.148974
	ENSMUSG00000026836	-0.13582	0.732516
	ENSMUSG00000026839	0.036474	0.936163
	ENSMUSG00000026991	-0.210736	0.553568
	ENSMUSG00000035168	0.20261	0.52686
	ENSMUSG00000026988	0.0428307	0.914386
	ENSMUSG00000026987	0.394267	0.229233
	ENSMUSG00000026977	0.495327	0.149719
	ENSMUSG00000060703	0.381239	0.243491
	ENSMUSG00000026980	-0.336222	0.332003
	ENSMUSG00000026970	-0.0302569	0.92772
	ENSMUSG00000064289	-0.292318	0.429639
	ENSMUSG00000026914	-0.414815	0.197711
	ENSMUSG00000026904	10.3805	1.8768e-06
	ENSMUSG00000026896	0.0713369	0.821676
	ENSMUSG00000026893	0.0643358	0.321942
	ENSMUSG00000075324	0.341821	0.3571
	ENSMUSG00000026888	-0.237057	0.364151
	ENSMUSG00000034903	-2.41626	2.32207e-08
	ENSMUSG00000086881	-0.474131	0.201998
	ENSMUSG00000075318	0.466671	0.201407
	ENSMUSG00000034848	-0.23691	0.443588
	ENSMUSG00000034780	0.0522526	0.89595
	ENSMUSG00000027030	0.104936	0.714575
	ENSMUSG00000027035	-0.176016	0.642668
	ENSMUSG00000005233	-1.27441	0.0140592
	ENSMUSG00000027068	-0.2387	0.293462
	ENSMUSG00000027070	2.48549	0.0171122
	ENSMUSG00000063145	-0.100805	0.775194
	ENSMUSG00000027086	-0.138509	0.673318
	ENSMUSG00000042133	0.0439401	0.906593
	ENSMUSG00000070883	0.900204	0.0205822
	ENSMUSG00000027088	-0.312409	0.212997
	ENSMUSG00000042155	0.108288	0.751393
	ENSMUSG00000068882	-0.189879	0.607439
	ENSMUSG00000051730	0.0214316	0.962542
	ENSMUSG00000044308	0.176173	0.614389
	ENSMUSG00000014959	-0.258247	0.342394
	ENSMUSG00000041997	0.0834631	0.716563
	ENSMUSG00000041975	-0.164786	0.595205
	ENSMUSG00000041966	-0.0419231	0.911686
	ENSMUSG00000027012	-0.0153014	0.961746
	ENSMUSG00000027010	0.147871	0.641299
	ENSMUSG00000027018	-0.588445	0.120212
	ENSMUSG00000041921	0.156776	0.675567
	ENSMUSG00000041911	-0.299825	0.406858
	ENSMUSG00000023391	0.0527113	0.906593
	ENSMUSG00000027111	-1.10611	0.0121008
	ENSMUSG00000006494	-0.343304	0.353027
	ENSMUSG00000004085	-0.636486	0.0486748
	ENSMUSG00000055612	-1.71521	0.00042812
	ENSMUSG00000027109	-0.0132263	0.979676
	ENSMUSG00000063714	0.34701	0.350929
	ENSMUSG00000027108	-0.245805	0.51022
	ENSMUSG00000041777	0.290371	0.365419
	ENSMUSG00000008226	0.169721	0.642893
	ENSMUSG00000041762	0.0759314	0.837507
	ENSMUSG00000075284	-1.92576	1.77876e-08
	ENSMUSG00000056486	0.368104	0.253861
	ENSMUSG00000027104	0.203643	0.565706
	ENSMUSG00000018770	0.141211	0.675494
	ENSMUSG00000009207	-0.71229	0.008394
	ENSMUSG00000027099	0.195985	0.27928
	ENSMUSG00000081406	-0.0462361	0.916805
	ENSMUSG00000059005	-0.0998699	0.798285
	ENSMUSG00000015839	-0.338878	0.348481
	ENSMUSG00000042410	-0.12994	0.660139
	ENSMUSG00000075273	0.169737	0.661428
	ENSMUSG00000075271	-0.0147837	0.973243
	ENSMUSG00000042369	0.0682661	0.782711
	ENSMUSG00000042359	2.18637	0.0134953
	ENSMUSG00000002731	0.0472375	0.915912
	ENSMUSG00000002732	-0.0567999	0.898556
	ENSMUSG00000002733	-0.19618	0.556142
	ENSMUSG00000044033	-1.64945	0.00251678
	ENSMUSG00000042272	-0.973811	0.00188077
	ENSMUSG00000027014	0.131969	0.712149
	ENSMUSG00000027011	0.564426	0.0525429
	ENSMUSG00000075256	5.48272	0.00129882
	ENSMUSG00000027007	0.159355	0.673028
	ENSMUSG00000059173	3.83348	9.08609e-07
	ENSMUSG00000027006	-0.189264	0.586212
	ENSMUSG00000027004	1.90879	0.0258967
	ENSMUSG00000027002	-0.321342	0.352398
	ENSMUSG00000081487	-0.0271003	0.952412
	ENSMUSG00000027001	-0.00530051	0.989914
	ENSMUSG00000026999	-0.723621	0.0403167
	ENSMUSG00000064193	-0.276568	0.443588
	ENSMUSG00000081400	-0.520019	0.177465
	ENSMUSG00000027091	0.232907	0.339155
	ENSMUSG00000027087	-0.189282	0.524744
	ENSMUSG00000048388	-0.0816328	0.846486
	ENSMUSG00000059588	0.336659	0.355465
	ENSMUSG00000027082	0.10724	0.787646
	ENSMUSG00000034101	0.555253	0.0625296
	ENSMUSG00000076437	-0.123409	0.74816
	ENSMUSG00000050043	0.339945	0.188185
	ENSMUSG00000027080	-0.166289	0.625223
	ENSMUSG00000034075	-0.0887919	0.770091
	ENSMUSG00000027079	0.22193	0.390837
	ENSMUSG00000034059	1.93095	0.000834087
	ENSMUSG00000097187	0.83173	0.083697
	ENSMUSG00000027078	0.318842	0.325627
	ENSMUSG00000027076	-0.227368	0.499716
	ENSMUSG00000050896	2.23888	0.000213501
	ENSMUSG00000027074	-0.786614	0.0419024
	ENSMUSG00000027071	0.0534883	0.893967
	ENSMUSG00000027067	-0.525475	0.0483306
	ENSMUSG00000033955	0.230672	0.495973
	ENSMUSG00000025314	0.147395	0.708286
	ENSMUSG00000051329	-0.482788	0.155317
	ENSMUSG00000008200	-0.0523926	0.877419
	ENSMUSG00000027282	-0.0514212	0.904391
	ENSMUSG00000005510	0.22416	0.427268
	ENSMUSG00000005505	0.0921669	0.737067
	ENSMUSG00000063235	-0.108529	0.787351
	ENSMUSG00000005506	0.0784147	0.770758
	ENSMUSG00000002104	0.268797	0.43997
	ENSMUSG00000002102	-0.12103	0.714052
	ENSMUSG00000002105	-0.182151	0.548846
	ENSMUSG00000040687	-0.127714	0.726552
	ENSMUSG00000002103	0.00152909	0.987838
	ENSMUSG00000002109	-0.0382098	0.929519
	ENSMUSG00000027257	0.265963	0.476431
	ENSMUSG00000027255	0.178112	0.640924
	ENSMUSG00000040591	-0.027203	0.949864
	ENSMUSG00000027253	2.02253	0.000494098
	ENSMUSG00000040549	-0.290638	0.398014
	ENSMUSG00000075040	0.593316	0.000758929
	ENSMUSG00000027247	-0.0214802	0.931943
	ENSMUSG00000027244	0.196768	0.561927
	ENSMUSG00000027243	0.426708	0.1684
	ENSMUSG00000040506	0.0416262	0.9167
	ENSMUSG00000040479	-0.238925	0.524072
	ENSMUSG00000027230	0.151737	0.698903
	ENSMUSG00000058318	0.479611	0.0594525
	ENSMUSG00000027222	0.277419	0.461578
	ENSMUSG00000027223	1.4799	0.000716584
	ENSMUSG00000068742	0.075751	0.855204
	ENSMUSG00000049922	-0.58354	0.0976308
	ENSMUSG00000027221	-0.472359	0.18303
	ENSMUSG00000027220	-0.0717553	0.830936
	ENSMUSG00000075028	-1.22744	0.00437357
	ENSMUSG00000075027	-3.83984	7.92379e-12
	ENSMUSG00000068735	-3.86331	3.05308e-06
	ENSMUSG00000027217	-0.306177	0.138677
	ENSMUSG00000027215	-1.40579	0.00569224
	ENSMUSG00000027198	-0.179293	0.564145
	ENSMUSG00000040272	0.327094	0.292703
	ENSMUSG00000087006	0.0375606	0.902791
	ENSMUSG00000040174	0.173211	0.503711
	ENSMUSG00000027195	0.0421763	0.917849
	ENSMUSG00000027194	0.218385	0.286444
	ENSMUSG00000045464	0.57144	0.086563
	ENSMUSG00000027193	-0.216905	0.387444
	ENSMUSG00000050587	-0.083962	0.827067
	ENSMUSG00000075014	-3.01168	4.61571e-05
	ENSMUSG00000027165	1.18301	0.000789878
	ENSMUSG00000027164	-0.0692795	0.795854
	ENSMUSG00000032841	2.54489	0.000146389
	ENSMUSG00000027163	0.153773	0.671088
	ENSMUSG00000048058	-0.495182	0.205879
	ENSMUSG00000027189	-0.0155551	0.961281
	ENSMUSG00000075012	1.74192	0.0200436
	ENSMUSG00000027188	0.0960981	0.422048
	ENSMUSG00000005087	-0.724429	0.0213314
	ENSMUSG00000010914	0.297194	0.121623
	ENSMUSG00000010911	-0.00197919	0.995383
	ENSMUSG00000012350	0.287399	0.0569154
	ENSMUSG00000027187	0.0465107	0.91858
	ENSMUSG00000032724	0.311394	0.400448
	ENSMUSG00000027185	-0.0914935	0.788036
	ENSMUSG00000027184	0.221328	0.542067
	ENSMUSG00000027180	0.0905366	0.819581
	ENSMUSG00000032679	0.628253	0.139724
	ENSMUSG00000027177	0.262831	0.354294
	ENSMUSG00000027176	0.28717	0.411726
	ENSMUSG00000027175	0.426287	0.260308
	ENSMUSG00000074994	-0.249234	0.484286
	ENSMUSG00000027170	-0.111162	0.787468
	ENSMUSG00000005973	0.113473	0.744103
	ENSMUSG00000027167	-0.326324	0.219053
	ENSMUSG00000042670	0.669168	0.00905216
	ENSMUSG00000027166	0.132048	0.681808
	ENSMUSG00000027122	-0.420172	0.194991
	ENSMUSG00000057234	-1.27728	0.00054294
	ENSMUSG00000027115	-1.72056	0.00151248
	ENSMUSG00000048482	-0.50182	0.19083
	ENSMUSG00000027162	0.0665582	0.878681
	ENSMUSG00000050199	1.18315	0.00683553
	ENSMUSG00000027160	-0.245077	0.480733
	ENSMUSG00000074971	0.400746	0.246104
	ENSMUSG00000027134	0.13831	0.724701
	ENSMUSG00000027133	-0.133411	0.727031
	ENSMUSG00000027130	0.321138	0.323662
	ENSMUSG00000027131	0.0344268	0.94091
	ENSMUSG00000027132	-0.0753035	0.851811
	ENSMUSG00000055943	-0.0846774	0.804724
	ENSMUSG00000003604	-0.0255688	0.955043
	ENSMUSG00000044042	-0.246783	0.51022
	ENSMUSG00000074934	-0.444887	0.120686
	ENSMUSG00000041219	-1.06105	0.0333753
	ENSMUSG00000040383	-0.293427	0.298756
	ENSMUSG00000040321	-0.209301	0.564145
	ENSMUSG00000057147	0.0413514	0.928082
	ENSMUSG00000040282	-0.254605	0.470918
	ENSMUSG00000027210	0.977893	3.91462e-06
	ENSMUSG00000086328	1.1217	0.0403116
	ENSMUSG00000086308	1.79357	1.23576e-09
	ENSMUSG00000099470	-0.0398865	0.913309
	ENSMUSG00000027351	-0.295783	0.419229
	ENSMUSG00000027349	-0.0133574	0.975583
	ENSMUSG00000040152	-0.134885	0.548846
	ENSMUSG00000040133	0.0600604	0.766001
	ENSMUSG00000005102	0.285343	0.403391
	ENSMUSG00000009549	0.210876	0.544449
	ENSMUSG00000040093	3.4957	3.25741e-07
	ENSMUSG00000040084	-0.519279	0.180516
	ENSMUSG00000074918	0.138015	0.716111
	ENSMUSG00000045838	0.596687	0.0951679
	ENSMUSG00000027331	-0.79627	0.0880355
	ENSMUSG00000027332	0.384666	0.248288
	ENSMUSG00000040007	0.2089	0.581731
	ENSMUSG00000074916	-0.255254	0.380598
	ENSMUSG00000039983	0.0435577	0.8906
	ENSMUSG00000027324	-0.500491	0.0195442
	ENSMUSG00000027326	-0.517702	0.148889
	ENSMUSG00000027323	-1.25924	0.0291141
	ENSMUSG00000046814	-0.736416	0.106845
	ENSMUSG00000034278	0.124312	0.684276
	ENSMUSG00000055926	-0.0138803	0.966192
	ENSMUSG00000068580	0.0159523	0.957779
	ENSMUSG00000034216	0.35224	0.296356
	ENSMUSG00000027313	-1.66772	0.0109575
	ENSMUSG00000034154	-0.0692515	0.77914
	ENSMUSG00000014077	0.208737	0.466127
	ENSMUSG00000085438	0.371936	0.312895
	ENSMUSG00000072980	-0.760093	0.103305
	ENSMUSG00000027306	-1.51856	0.00705086
	ENSMUSG00000027305	0.237897	0.521147
	ENSMUSG00000027304	0.116039	0.703224
	ENSMUSG00000034032	0.433793	0.0343201
	ENSMUSG00000027298	0.0197171	0.968868
	ENSMUSG00000033943	0.0813125	0.833972
	ENSMUSG00000033902	0.743499	0.000881989
	ENSMUSG00000027293	0.0209323	0.958303
	ENSMUSG00000027291	0.262647	0.148696
	ENSMUSG00000033808	0.175605	0.627232
	ENSMUSG00000062646	0.441473	0.165735
	ENSMUSG00000027288	0.0103484	0.980527
	ENSMUSG00000027287	0.482695	0.0896323
	ENSMUSG00000027286	-0.0129951	0.975688
	ENSMUSG00000027285	-0.179553	0.610585
	ENSMUSG00000033705	-0.0887122	0.744737
	ENSMUSG00000027284	0.0459321	0.91956
	ENSMUSG00000090100	0.418341	0.0547752
	ENSMUSG00000027272	0.239855	0.350676
	ENSMUSG00000054484	0.160056	0.68355
	ENSMUSG00000023572	0.350979	0.264261
	ENSMUSG00000053675	3.93135	7.86695e-07
	ENSMUSG00000074890	-0.0257998	0.949864
	ENSMUSG00000027259	-0.0402545	0.940713
	ENSMUSG00000050619	0.151566	0.701645
	ENSMUSG00000027263	-0.433638	0.0909563
	ENSMUSG00000043909	0.296526	0.346192
	ENSMUSG00000027254	0.76841	0.00776987
	ENSMUSG00000033526	0.143534	0.673318
	ENSMUSG00000033486	0.255405	0.456013
	ENSMUSG00000027248	-0.320378	0.0944039
	ENSMUSG00000074884	0.281543	0.344436
	ENSMUSG00000027245	0.452153	0.123434
	ENSMUSG00000048222	-0.0879236	0.833972
	ENSMUSG00000068479	-0.134492	0.545613
	ENSMUSG00000027242	-0.371715	0.310505
	ENSMUSG00000027238	2.92839	1.5521e-05
	ENSMUSG00000060227	2.42904	7.89922e-06
	ENSMUSG00000033411	-0.103819	0.77416
	ENSMUSG00000027236	-0.0669166	0.87656
	ENSMUSG00000033396	0.052479	0.890534
	ENSMUSG00000060802	-0.952992	0.0576365
	ENSMUSG00000027227	0.588545	0.030557
	ENSMUSG00000033268	0.994644	0.065669
	ENSMUSG00000033256	-0.136941	0.728562
	ENSMUSG00000074876	-0.0242952	0.948544
	ENSMUSG00000005802	-0.732232	0.0524528
	ENSMUSG00000005804	-0.152328	0.652907
	ENSMUSG00000005803	0.371629	0.0491179
	ENSMUSG00000027201	-0.368281	0.241663
	ENSMUSG00000027203	-2.08532	3.40512e-05
	ENSMUSG00000027204	-2.57358	2.15715e-08
	ENSMUSG00000053615	-3.74107	0.000278945
	ENSMUSG00000068394	-1.2438	0.00483009
	ENSMUSG00000035109	-1.89438	0.00967104
	ENSMUSG00000091337	0.0824652	0.845613
	ENSMUSG00000035093	-0.0331617	0.929519
	ENSMUSG00000027206	-0.0208602	0.961281
	ENSMUSG00000027207	-0.52198	0.0935917
	ENSMUSG00000027208	-0.549616	0.127244
	ENSMUSG00000023330	-0.860199	0.000656867
	ENSMUSG00000027360	-4.06784	7.5101e-07
	ENSMUSG00000027361	-0.143445	0.613611
	ENSMUSG00000027363	0.147547	0.387596
	ENSMUSG00000027365	0.139622	0.5584
	ENSMUSG00000027366	0.0354852	0.939136
	ENSMUSG00000001998	-0.053162	0.862177
	ENSMUSG00000001999	-0.326679	0.173558
	ENSMUSG00000034906	-1.3743	0.00890956
	ENSMUSG00000074825	-0.383709	0.297808
	ENSMUSG00000003660	0.143118	0.617857
	ENSMUSG00000003662	0.100635	0.768447
	ENSMUSG00000034850	0.194295	0.46048
	ENSMUSG00000027367	-0.0875741	0.778707
	ENSMUSG00000027368	-0.0966664	0.740657
	ENSMUSG00000027371	0.698586	0.115087
	ENSMUSG00000079056	2.1877	0.00113743
	ENSMUSG00000034800	0.601606	0.0251897
	ENSMUSG00000027374	-0.0620403	0.817826
	ENSMUSG00000027375	-0.655373	0.0570852
	ENSMUSG00000027378	-0.323145	0.146921
	ENSMUSG00000051319	-0.214041	0.545911
	ENSMUSG00000027379	-1.20825	0.0371561
	ENSMUSG00000027381	0.172692	0.645698
	ENSMUSG00000074813	-0.868455	0.0351067
	ENSMUSG00000014355	-0.14138	0.635561
	ENSMUSG00000014361	-0.0522438	0.898067
	ENSMUSG00000014353	0.0452941	0.908494
	ENSMUSG00000027386	6.49574	3.08845e-06
	ENSMUSG00000027387	0.34825	0.341358
	ENSMUSG00000074807	0.439982	0.238389
	ENSMUSG00000042851	0.202683	0.592714
	ENSMUSG00000027394	-0.174318	0.618729
	ENSMUSG00000027395	-0.334878	0.235175
	ENSMUSG00000037938	-0.155898	0.648821
	ENSMUSG00000082274	-0.0646162	0.88286
	ENSMUSG00000103009	-0.720197	0.092369
	ENSMUSG00000027397	-1.51473	1.02205e-07
	ENSMUSG00000048327	-1.72258	0.00282714
	ENSMUSG00000037902	0.348286	0.339953
	ENSMUSG00000037885	0.0544517	0.904574
	ENSMUSG00000027404	-0.574069	0.031176
	ENSMUSG00000027405	-0.681856	0.0340541
	ENSMUSG00000027406	0.393668	0.169897
	ENSMUSG00000037773	0.148008	0.610585
	ENSMUSG00000027411	0.0405171	0.929519
	ENSMUSG00000027303	-0.0775616	0.768516
	ENSMUSG00000115955	-0.127979	0.726529
	ENSMUSG00000037740	-0.152555	0.696248
	ENSMUSG00000027300	0.0569952	0.890463
	ENSMUSG00000079043	-0.354213	0.24682
	ENSMUSG00000037703	0.392916	0.272973
	ENSMUSG00000068290	0.151105	0.558307
	ENSMUSG00000074797	-0.228113	0.445645
	ENSMUSG00000027309	0.199409	0.530775
	ENSMUSG00000085566	0.123691	0.716117
	ENSMUSG00000027312	0.101267	0.785627
	ENSMUSG00000074793	2.83976	0.0115639
	ENSMUSG00000027327	-0.0559921	0.894278
	ENSMUSG00000027329	-1.54942	0.0025409
	ENSMUSG00000068267	-0.0907187	0.820921
	ENSMUSG00000027330	-0.925304	0.00857436
	ENSMUSG00000068264	-0.0454455	0.915197
	ENSMUSG00000037523	-0.259446	0.398759
	ENSMUSG00000037514	-0.0478363	0.907752
	ENSMUSG00000048911	-0.27823	0.446898
	ENSMUSG00000027333	0.361457	0.280818
	ENSMUSG00000027335	-0.0616625	0.881831
	ENSMUSG00000079037	0.0532128	0.904574
	ENSMUSG00000027339	1.67868	0.000102714
	ENSMUSG00000027340	-0.18867	0.566078
	ENSMUSG00000027341	-0.193181	0.57696
	ENSMUSG00000027342	-0.964787	0.02407
	ENSMUSG00000058793	0.467487	0.142089
	ENSMUSG00000027346	0.079964	0.83392
	ENSMUSG00000044991	0.36097	0.300868
	ENSMUSG00000037376	-0.0320846	0.931104
	ENSMUSG00000027353	-0.614007	0.123964
	ENSMUSG00000027357	-0.289193	0.431253
	ENSMUSG00000034723	0.126461	0.746335
	ENSMUSG00000051177	1.68833	3.12092e-06
	ENSMUSG00000084762	1.87211	0.0140001
	ENSMUSG00000039943	2.88881	1.49275e-07
	ENSMUSG00000074771	2.10411	5.25127e-07
	ENSMUSG00000027274	-0.47184	0.189238
	ENSMUSG00000027281	0.617284	0.0507753
	ENSMUSG00000027276	3.5365	1.17284e-11
	ENSMUSG00000062098	0.0477158	0.907197
	ENSMUSG00000039033	-0.104254	0.760683
	ENSMUSG00000045624	0.038193	0.91803
	ENSMUSG00000027384	-0.145142	0.68355
	ENSMUSG00000068205	1.42208	0.0189931
	ENSMUSG00000051379	2.72608	0.0024
	ENSMUSG00000038844	0.621366	0.00920408
	ENSMUSG00000008333	0.027765	0.953268
	ENSMUSG00000015932	-0.528958	0.0422747
	ENSMUSG00000027422	0.0863312	0.77879
	ENSMUSG00000027423	0.300413	0.323035
	ENSMUSG00000077714	0.0142941	0.976164
	ENSMUSG00000027424	-0.187591	0.577467
	ENSMUSG00000027425	0.285561	0.232374
	ENSMUSG00000037259	1.16416	0.015959
	ENSMUSG00000027427	0.312838	0.141784
	ENSMUSG00000027428	0.736448	0.0465744
	ENSMUSG00000027429	-0.23664	0.257684
	ENSMUSG00000074754	0.138588	0.720094
	ENSMUSG00000027430	0.74129	0.0469036
	ENSMUSG00000063873	0.372178	0.298398
	ENSMUSG00000001768	0.274677	0.461578
	ENSMUSG00000002728	-0.155929	0.623082
	ENSMUSG00000001767	0.0511748	0.898067
	ENSMUSG00000037110	0.294457	0.43009
	ENSMUSG00000074749	0.107474	0.796135
	ENSMUSG00000027433	0.162223	0.642235
	ENSMUSG00000074743	1.27383	0.000435756
	ENSMUSG00000036992	-0.538061	0.147709
	ENSMUSG00000027439	0.0903084	0.816192
	ENSMUSG00000027438	0.311815	0.398351
	ENSMUSG00000027447	0.280003	0.450606
	ENSMUSG00000068134	0.0302798	0.94751
	ENSMUSG00000079009	-0.0132264	0.9662
	ENSMUSG00000060336	0.0543897	0.903965
	ENSMUSG00000079008	1.0505	0.0513993
	ENSMUSG00000063364	0.283429	0.457251
	ENSMUSG00000068130	0.106491	0.795046
	ENSMUSG00000074731	0.328315	0.381811
	ENSMUSG00000033096	0.144619	0.688419
	ENSMUSG00000033068	0.401706	0.23453
	ENSMUSG00000033059	1.07491	0.00606348
	ENSMUSG00000032046	0.127026	0.675979
	ENSMUSG00000027454	-0.338205	0.340563
	ENSMUSG00000068115	0.305041	0.36009
	ENSMUSG00000027455	0.35931	0.00870162
	ENSMUSG00000032966	0.380387	0.0943421
	ENSMUSG00000032869	0.0454244	0.913034
	ENSMUSG00000027459	-0.241075	0.510657
	ENSMUSG00000032802	0.0229611	0.954788
	ENSMUSG00000081087	-0.0466624	0.914311
	ENSMUSG00000074698	0.17506	0.626071
	ENSMUSG00000027465	0.0226458	0.94751
	ENSMUSG00000027466	-0.0151476	0.966066
	ENSMUSG00000032715	-0.18818	0.525153
	ENSMUSG00000081434	0.115434	0.778652
	ENSMUSG00000051817	0.151536	0.194169
	ENSMUSG00000074682	-0.0290163	0.761947
	ENSMUSG00000019188	-0.0337289	0.936895
	ENSMUSG00000042814	-0.110734	0.777165
	ENSMUSG00000042745	-0.0716565	0.864008
	ENSMUSG00000007659	-0.28516	0.442576
	ENSMUSG00000027469	-0.744483	0.100754
	ENSMUSG00000074676	0.180943	0.640366
	ENSMUSG00000027472	0.273517	0.343621
	ENSMUSG00000068040	0.364809	0.287353
	ENSMUSG00000051413	0.0047719	0.989358
	ENSMUSG00000046020	0.244073	0.259685
	ENSMUSG00000027475	0.210724	0.288522
	ENSMUSG00000073236	1.1448	0.00838646
	ENSMUSG00000042548	0.986904	2.27411e-08
	ENSMUSG00000061411	4.0903	4.28123e-11
	ENSMUSG00000056941	-0.0703493	0.870118
	ENSMUSG00000027478	0.510749	0.159388
	ENSMUSG00000027479	-0.0509226	0.893162
	ENSMUSG00000044083	1.43302	0.0010682
	ENSMUSG00000027487	0.295211	0.181972
	ENSMUSG00000027488	1.34024	0.0385618
	ENSMUSG00000038533	0.476415	0.0061827
	ENSMUSG00000027489	-0.182249	0.63432
	ENSMUSG00000038523	1.61005	0.0329981
	ENSMUSG00000027490	-0.295426	0.42325
	ENSMUSG00000000876	1.06424	0.00627313
	ENSMUSG00000059842	0.154293	0.68611
	ENSMUSG00000038467	0.0208116	0.942067
	ENSMUSG00000082064	0.217813	0.565516
	ENSMUSG00000027593	0.0997352	0.662253
	ENSMUSG00000074656	-0.321765	0.283165
	ENSMUSG00000027597	-0.217615	0.561189
	ENSMUSG00000027598	0.127854	0.75585
	ENSMUSG00000047459	0.0123544	0.977517
	ENSMUSG00000027602	0.461123	0.221543
	ENSMUSG00000038383	-0.0221258	0.948931
	ENSMUSG00000038375	2.19103	2.63512e-07
	ENSMUSG00000038369	-0.0343927	0.934234
	ENSMUSG00000027605	0.182213	0.636546
	ENSMUSG00000027610	-0.0327816	0.922722
	ENSMUSG00000038324	0.0118582	0.979665
	ENSMUSG00000038312	0.113846	0.692503
	ENSMUSG00000027611	0.384762	0.301371
	ENSMUSG00000074649	0.189169	0.617425
	ENSMUSG00000027613	-0.419438	0.212364
	ENSMUSG00000005882	0.290218	0.350679
	ENSMUSG00000038241	-0.0436432	0.920105
	ENSMUSG00000005881	0.294567	0.38161
	ENSMUSG00000038180	0.425743	0.235301
	ENSMUSG00000103285	0.63414	0.098932
	ENSMUSG00000089824	0.0316067	0.952265
	ENSMUSG00000027618	0.0973819	0.806248
	ENSMUSG00000067847	0.109841	0.77914
	ENSMUSG00000027620	0.0641654	0.847196
	ENSMUSG00000038116	0.25123	0.274335
	ENSMUSG00000046229	-0.0253479	0.950593
	ENSMUSG00000038085	0.122302	0.759828
	ENSMUSG00000102869	0.414788	0.136285
	ENSMUSG00000027624	0.0682847	0.846077
	ENSMUSG00000027628	0.258719	0.495973
	ENSMUSG00000061689	0.111664	0.750802
	ENSMUSG00000086638	1.43124	0.00346852
	ENSMUSG00000067818	0.935269	0.0718305
	ENSMUSG00000085741	0.546068	0.104199
	ENSMUSG00000027637	0.1445	0.719004
	ENSMUSG00000027634	0.149109	0.709819
	ENSMUSG00000082163	-1.15654	0.00657775
	ENSMUSG00000027635	-0.982752	0.0148247
	ENSMUSG00000055485	0.646079	0.0604926
	ENSMUSG00000027639	0.812746	0.041701
	ENSMUSG00000027641	-0.80712	0.0482427
	ENSMUSG00000027642	-0.281004	0.199778
	ENSMUSG00000063019	-0.121679	0.742756
	ENSMUSG00000027646	-0.252815	0.459466
	ENSMUSG00000087445	0.489405	0.198171
	ENSMUSG00000067787	0.439754	0.0481641
	ENSMUSG00000027649	-0.0346625	0.927944
	ENSMUSG00000027650	0.132602	0.672262
	ENSMUSG00000027651	-0.203684	0.54657
	ENSMUSG00000037820	0.0763587	0.822035
	ENSMUSG00000016024	3.30051	1.33247e-06
	ENSMUSG00000085385	-0.0165991	0.968289
	ENSMUSG00000027652	-0.0963428	0.727124
	ENSMUSG00000037761	0.115602	0.761636
	ENSMUSG00000027654	-0.467523	0.212364
	ENSMUSG00000027655	0.255595	0.337507
	ENSMUSG00000070544	0.420884	0.0830616
	ENSMUSG00000016933	1.01491	0.00106009
	ENSMUSG00000035877	0.530029	0.0510422
	ENSMUSG00000027412	0.528043	0.164314
	ENSMUSG00000057133	0.680491	0.0607353
	ENSMUSG00000053141	1.25481	0.0160016
	ENSMUSG00000084919	0.0922541	0.802921
	ENSMUSG00000083567	0.381381	0.297905
	ENSMUSG00000016921	0.0992889	0.807339
	ENSMUSG00000017858	0.186339	0.632542
	ENSMUSG00000017861	-0.339286	0.30585
	ENSMUSG00000035399	-0.1388	0.635564
	ENSMUSG00000099632	0.134307	0.735631
	ENSMUSG00000017943	-0.0157717	0.961281
	ENSMUSG00000048486	-0.42737	0.197019
	ENSMUSG00000017679	0.265011	0.344085
	ENSMUSG00000017707	0.247705	0.516666
	ENSMUSG00000035268	0.374833	0.297198
	ENSMUSG00000017697	1.31668	0.0368965
	ENSMUSG00000027656	3.05794	5.85815e-07
	ENSMUSG00000018326	0.0231274	0.959225
	ENSMUSG00000018322	-0.146406	0.626457
	ENSMUSG00000018209	-0.00729	0.981126
	ENSMUSG00000017002	0.121633	0.723207
	ENSMUSG00000016995	0.0164977	0.948544
	ENSMUSG00000017009	0.719632	0.0208459
	ENSMUSG00000045503	-0.100639	0.802073
	ENSMUSG00000017734	0.113915	0.783737
	ENSMUSG00000017721	-0.0214577	0.936163
	ENSMUSG00000076434	0.127045	0.606666
	ENSMUSG00000017299	-0.192692	0.529793
	ENSMUSG00000001403	-1.49848	0.0121932
	ENSMUSG00000050373	0.121926	0.748619
	ENSMUSG00000017307	0.0427283	0.927323
	ENSMUSG00000045822	0.126536	0.737746
	ENSMUSG00000017764	-0.25042	0.45409
	ENSMUSG00000039873	0.517447	0.169925
	ENSMUSG00000017760	0.282654	0.447613
	ENSMUSG00000017754	0.276364	0.450735
	ENSMUSG00000039849	-0.000458223	0.991494
	ENSMUSG00000039834	0.108155	0.674535
	ENSMUSG00000085436	0.00912434	0.980527
	ENSMUSG00000039804	0.0104156	0.972677
	ENSMUSG00000017664	-0.0473303	0.889448
	ENSMUSG00000017670	-0.0218593	0.945286
	ENSMUSG00000017667	0.115621	0.753674
	ENSMUSG00000039725	0.237966	0.470356
	ENSMUSG00000027661	0.319497	0.393497
	ENSMUSG00000039671	1.17834	0.000547042
	ENSMUSG00000027678	-0.135835	0.661323
	ENSMUSG00000006800	-0.898421	0.052187
	ENSMUSG00000039621	-0.0398621	0.893038
	ENSMUSG00000042854	-0.107532	0.785962
	ENSMUSG00000074582	0.468389	0.136699
	ENSMUSG00000002718	-0.462201	0.161198
	ENSMUSG00000039536	0.161251	0.542067
	ENSMUSG00000017999	-0.108194	0.777165
	ENSMUSG00000039501	0.378108	0.192221
	ENSMUSG00000074578	0.281184	0.432833
	ENSMUSG00000017969	0.0002561	0.996599
	ENSMUSG00000017929	0.50631	0.191514
	ENSMUSG00000039463	-0.0641839	0.871143
	ENSMUSG00000047030	-0.189799	0.510039
	ENSMUSG00000006418	0.426099	0.129704
	ENSMUSG00000042821	-0.280868	0.451028
	ENSMUSG00000085596	1.62298	0.00125908
	ENSMUSG00000078923	0.159074	0.681616
	ENSMUSG00000090213	-0.241032	0.443992
	ENSMUSG00000056501	-0.120474	0.755643
	ENSMUSG00000006462	-0.0861547	0.837507
	ENSMUSG00000084797	0.687743	0.0726618
	ENSMUSG00000087624	1.0624	0.0235603
	ENSMUSG00000027540	0.22223	0.559534
	ENSMUSG00000074577	0.650096	0.133518
	ENSMUSG00000044641	0.165354	0.650311
	ENSMUSG00000051149	0.221343	0.546122
	ENSMUSG00000078919	0.2815	0.436265
	ENSMUSG00000074576	0.170474	0.63736
	ENSMUSG00000027544	0.137892	0.700729
	ENSMUSG00000027546	0.159594	0.537854
	ENSMUSG00000027551	-0.273198	0.194203
	ENSMUSG00000052056	-0.0691717	0.846207
	ENSMUSG00000052033	-0.149168	0.675979
	ENSMUSG00000027495	0.948093	0.0125746
	ENSMUSG00000027496	-1.00224	0.0539877
	ENSMUSG00000027498	-0.217155	0.48365
	ENSMUSG00000027502	0.469866	0.0113694
	ENSMUSG00000027509	-0.0162749	0.970727
	ENSMUSG00000027510	0.271099	0.470918
	ENSMUSG00000038400	0.00988417	0.985044
	ENSMUSG00000055897	0.757777	0.00824745
	ENSMUSG00000027519	0.0756723	0.759232
	ENSMUSG00000054455	0.11497	0.717986
	ENSMUSG00000027522	0.492848	0.0231188
	ENSMUSG00000039263	-0.424029	0.156069
	ENSMUSG00000086537	0.421637	0.261196
	ENSMUSG00000027523	0.348434	0.157152
	ENSMUSG00000090625	0.510176	0.190332
	ENSMUSG00000016253	0.068993	0.857652
	ENSMUSG00000016256	0.03094	0.93092
	ENSMUSG00000016252	0.263757	0.489419
	ENSMUSG00000016257	-0.302143	0.228375
	ENSMUSG00000090093	0.400028	0.276195
	ENSMUSG00000078902	0.501463	0.203466
	ENSMUSG00000078878	-0.0944812	0.820921
	ENSMUSG00000078877	0.0696125	0.868318
	ENSMUSG00000078870	0.463717	0.188731
	ENSMUSG00000078868	0.210595	0.487577
	ENSMUSG00000078867	0.244436	0.51556
	ENSMUSG00000078866	0.342888	0.355333
	ENSMUSG00000094786	0.272631	0.462084
	ENSMUSG00000078864	0.407051	0.256637
	ENSMUSG00000095362	0.800827	0.058105
	ENSMUSG00000078862	0.418712	0.256541
	ENSMUSG00000074519	0.351465	0.241663
	ENSMUSG00000078861	0.65805	0.0360775
	ENSMUSG00000049999	0.90974	0.0122233
	ENSMUSG00000070476	0.461609	0.119393
	ENSMUSG00000039155	0.417158	0.272446
	ENSMUSG00000061897	-0.385771	0.281508
	ENSMUSG00000039117	0.0748389	0.799868
	ENSMUSG00000085704	1.06827	0.00777081
	ENSMUSG00000039108	0.195592	0.503319
	ENSMUSG00000027566	-0.0385085	0.904815
	ENSMUSG00000039086	0.508546	0.0498683
	ENSMUSG00000039069	0.189477	0.618936
	ENSMUSG00000039050	0.0495653	0.907752
	ENSMUSG00000039041	0.131367	0.71553
	ENSMUSG00000015647	0.0895912	0.792414
	ENSMUSG00000039001	-0.0334806	0.936895
	ENSMUSG00000038990	0.065489	0.825308
	ENSMUSG00000038963	-0.265017	0.185429
	ENSMUSG00000027569	0.229082	0.536308
	ENSMUSG00000049401	0.152375	0.686425
	ENSMUSG00000027570	0.0108009	0.967089
	ENSMUSG00000038914	0.113305	0.509273
	ENSMUSG00000027573	0.224425	0.219692
	ENSMUSG00000023393	0.293424	0.411726
	ENSMUSG00000038848	0.146885	0.487577
	ENSMUSG00000027575	0.438942	0.0858462
	ENSMUSG00000070461	0.173005	0.626657
	ENSMUSG00000016356	0.767572	0.0205228
	ENSMUSG00000016344	0.31305	0.397812
	ENSMUSG00000027580	0.347987	0.187466
	ENSMUSG00000038705	0.243231	0.28501
	ENSMUSG00000038685	-0.280845	0.44486
	ENSMUSG00000038671	0.384199	0.161432
	ENSMUSG00000027582	0.450856	0.163582
	ENSMUSG00000085028	0.0793211	0.849087
	ENSMUSG00000027583	1.41508	0.0238291
	ENSMUSG00000000827	0.274737	0.455934
	ENSMUSG00000000826	0.384286	0.262735
	ENSMUSG00000089917	0.275731	0.33905
	ENSMUSG00000000823	0.933415	0.000127502
	ENSMUSG00000002455	0.283345	0.25777
	ENSMUSG00000059540	0.783348	0.0495758
	ENSMUSG00000002458	0.242928	0.452414
	ENSMUSG00000027589	0.977512	0.00031544
	ENSMUSG00000038628	0.257502	0.335929
	ENSMUSG00000068270	0.129082	0.751799
	ENSMUSG00000004317	-0.0209513	0.961354
	ENSMUSG00000046269	-0.273211	0.454047
	ENSMUSG00000063018	-1.35942	0.00428636
	ENSMUSG00000031143	-0.932149	0.0343118
	ENSMUSG00000031146	-1.64623	8.69362e-05
	ENSMUSG00000031148	-0.732419	0.000272161
	ENSMUSG00000039382	-0.0405479	0.916805
	ENSMUSG00000031149	-0.62821	0.139143
	ENSMUSG00000031150	-0.403577	0.19977
	ENSMUSG00000000134	-0.470932	0.00699554
	ENSMUSG00000031153	-0.117343	0.669913
	ENSMUSG00000009731	1.0625	0.0625371
	ENSMUSG00000031154	-0.251461	0.499825
	ENSMUSG00000031155	-0.131007	0.742756
	ENSMUSG00000031156	-0.67841	0.00204308
	ENSMUSG00000031157	-0.657889	0.0011292
	ENSMUSG00000031158	-0.288186	0.420211
	ENSMUSG00000031161	-0.165415	0.556142
	ENSMUSG00000039231	-1.47981	0.000958959
	ENSMUSG00000031166	-0.280047	0.23661
	ENSMUSG00000031167	-0.817007	0.000326302
	ENSMUSG00000039201	-0.681998	0.0104124
	ENSMUSG00000031168	-1.46592	5.7706e-05
	ENSMUSG00000031169	-0.0140111	0.975442
	ENSMUSG00000031171	-1.0651	0.00306397
	ENSMUSG00000052364	-0.257216	0.473607
	ENSMUSG00000031176	-0.32837	0.360003
	ENSMUSG00000031174	-0.325641	0.384625
	ENSMUSG00000058254	-3.04532	0.0051803
	ENSMUSG00000008035	-0.380591	0.229233
	ENSMUSG00000080811	-0.286064	0.428284
	ENSMUSG00000040363	-1.02118	4.951e-06
	ENSMUSG00000031007	-0.91071	0.00419308
	ENSMUSG00000044148	-0.295778	0.413575
	ENSMUSG00000064127	-0.961497	0.00886545
	ENSMUSG00000031010	-0.897312	0.00151218
	ENSMUSG00000084349	-0.167429	0.65491
	ENSMUSG00000000787	-0.216976	0.566112
	ENSMUSG00000031012	0.0273	0.949864
	ENSMUSG00000025037	1.00739	0.0115527
	ENSMUSG00000025040	-0.156769	0.627857
	ENSMUSG00000037369	-0.0203083	0.963324
	ENSMUSG00000073274	-0.0706799	0.856417
	ENSMUSG00000037347	0.372694	0.313324
	ENSMUSG00000037341	0.0227017	0.00357292
	ENSMUSG00000060090	-0.486213	0.177139
	ENSMUSG00000037315	-0.0475251	0.907197
	ENSMUSG00000031059	-0.44363	0.162317
	ENSMUSG00000031060	-0.634081	0.00346852
	ENSMUSG00000001924	-0.8098	0.000443099
	ENSMUSG00000031065	-0.992229	1.20114e-06
	ENSMUSG00000031066	-2.78493	0.000102714
	ENSMUSG00000001127	-0.212623	0.480907
	ENSMUSG00000001131	-1.23611	0.00357292
	ENSMUSG00000001128	-0.554717	0.119227
	ENSMUSG00000009406	-0.485681	0.0345371
	ENSMUSG00000001134	-0.742416	0.0636767
	ENSMUSG00000054737	-0.140623	0.717496
	ENSMUSG00000031079	-0.340121	0.346192
	ENSMUSG00000036782	0.0970022	0.0132975
	ENSMUSG00000036769	-0.081489	0.807339
	ENSMUSG00000031093	0.75073	0.0269706
	ENSMUSG00000016239	-0.0633146	0.806793
	ENSMUSG00000006373	-0.00979889	0.969803
	ENSMUSG00000059708	0.488635	0.111085
	ENSMUSG00000016319	-0.747537	0.051996
	ENSMUSG00000006423	-0.177959	0.584262
	ENSMUSG00000016308	-0.788033	0.00341589
	ENSMUSG00000044149	-0.530577	0.108528
	ENSMUSG00000050379	0.203171	0.584009
	ENSMUSG00000079641	-0.266644	0.443358
	ENSMUSG00000036572	-0.120311	0.734566
	ENSMUSG00000016409	-0.972176	3.26556e-07
	ENSMUSG00000016427	-0.429805	0.230481
	ENSMUSG00000036537	-0.235845	0.525609
	ENSMUSG00000095180	-1.87485	0.0208986
	ENSMUSG00000048047	-0.576485	0.0604832
	ENSMUSG00000016534	-0.515817	0.0996139
	ENSMUSG00000031095	-0.10066	0.807339
	ENSMUSG00000000355	-0.180894	0.635854
	ENSMUSG00000048970	-0.775445	0.0290997
	ENSMUSG00000037475	-0.256215	0.487236
	ENSMUSG00000025860	-0.527187	0.021175
	ENSMUSG00000025862	-0.269602	0.467237
	ENSMUSG00000031099	0.00673624	0.975583
	ENSMUSG00000001173	-0.751188	0.0055373
	ENSMUSG00000037010	-0.109826	0.705871
	ENSMUSG00000036985	-0.662839	0.0420611
	ENSMUSG00000063785	-0.605763	0.0194002
	ENSMUSG00000036959	-0.105925	0.761907
	ENSMUSG00000031103	-0.780927	0.00129401
	ENSMUSG00000036932	-0.226893	0.472763
	ENSMUSG00000036916	-0.39076	0.259964
	ENSMUSG00000031105	-0.832788	0.00423569
	ENSMUSG00000031107	-0.963963	0.0262648
	ENSMUSG00000031109	-0.179912	0.637494
	ENSMUSG00000036198	0.100804	0.362093
	ENSMUSG00000082192	0.352863	0.22923
	ENSMUSG00000085396	0.408545	0.197368
	ENSMUSG00000050029	-0.397744	0.262625
	ENSMUSG00000036109	-0.14066	0.269706
	ENSMUSG00000062184	-0.171318	0.650311
	ENSMUSG00000031119	-0.448464	0.210224
	ENSMUSG00000081684	0.0678163	0.858793
	ENSMUSG00000025626	-0.605396	0.0778425
	ENSMUSG00000025630	-0.923493	0.000699669
	ENSMUSG00000065503	2.2646	0.0210701
	ENSMUSG00000076122	0.577879	0.107433
	ENSMUSG00000065418	1.58559	0.0433014
	ENSMUSG00000087365	1.03615	0.0467538
	ENSMUSG00000036022	-0.0947706	0.809288
	ENSMUSG00000023074	-0.206778	0.570839
	ENSMUSG00000051851	0.118223	0.635564
	ENSMUSG00000067925	-0.156659	0.67272
	ENSMUSG00000067924	-0.265891	0.473882
	ENSMUSG00000031125	0.00643169	0.988379
	ENSMUSG00000073177	-0.192801	0.0126762
	ENSMUSG00000073176	-0.284773	0.435277
	ENSMUSG00000035967	-0.0290566	0.94751
	ENSMUSG00000061273	-0.764337	0.000233609
	ENSMUSG00000060681	-0.49407	0.0237833
	ENSMUSG00000023092	2.33743	0.00437357
	ENSMUSG00000067873	-0.502638	0.0589219
	ENSMUSG00000031134	0.226686	0.450838
	ENSMUSG00000062949	0.0293643	0.944041
	ENSMUSG00000085757	0.0204417	0.967252
	ENSMUSG00000031179	6.54318	9.29233e-30
	ENSMUSG00000081603	0.196025	0.604586
	ENSMUSG00000082794	-0.998753	0.0606631
	ENSMUSG00000000838	-0.596627	0.0996382
	ENSMUSG00000031189	0.1269	0.161198
	ENSMUSG00000035847	-0.230167	0.554209
	ENSMUSG00000045237	-0.259333	0.470259
	ENSMUSG00000073139	-0.80276	0.0146068
	ENSMUSG00000059401	-0.279505	0.408053
	ENSMUSG00000031337	-1.0023	0.040245
	ENSMUSG00000015214	-0.725315	0.00870162
	ENSMUSG00000035776	-0.438283	0.17168
	ENSMUSG00000015217	-1.0022	0.00921504
	ENSMUSG00000073131	-0.944278	0.0242737
	ENSMUSG00000031347	-0.58761	0.0909221
	ENSMUSG00000031349	-0.552783	0.15541
	ENSMUSG00000078317	-0.528442	0.174075
	ENSMUSG00000031365	-1.27953	7.0329e-05
	ENSMUSG00000031371	-0.358227	0.261523
	ENSMUSG00000031375	-0.560047	0.148611
	ENSMUSG00000019558	-0.474087	0.19107
	ENSMUSG00000002015	-0.684672	0.0277811
	ENSMUSG00000031378	0.115724	0.765275
	ENSMUSG00000031385	-0.0313495	0.936167
	ENSMUSG00000002010	-0.881815	0.00173984
	ENSMUSG00000002014	-0.851248	0.000890873
	ENSMUSG00000002006	-0.180726	0.635564
	ENSMUSG00000031391	-0.205843	0.543624
	ENSMUSG00000031389	-0.965237	0.0340472
	ENSMUSG00000031388	-0.47686	0.103748
	ENSMUSG00000031387	-2.47284	0.00527006
	ENSMUSG00000031386	-0.0488961	0.89622
	ENSMUSG00000031392	-0.658138	5.01616e-06
	ENSMUSG00000031393	-0.43086	0.0524
	ENSMUSG00000084131	-0.0968229	0.810673
	ENSMUSG00000031328	-0.47754	0.0966439
	ENSMUSG00000001964	-0.896675	0.0295663
	ENSMUSG00000008682	-0.778933	0.093679
	ENSMUSG00000019088	-0.843615	0.00759426
	ENSMUSG00000009995	-0.18419	0.573002
	ENSMUSG00000019087	-0.613737	0.0683739
	ENSMUSG00000015291	-0.00946967	0.980527
	ENSMUSG00000001962	-0.51137	0.124357
	ENSMUSG00000031398	-0.530338	0.109432
	ENSMUSG00000015289	-0.287469	0.370808
	ENSMUSG00000015290	-0.92677	0.000279601
	ENSMUSG00000032806	-0.984406	0.013835
	ENSMUSG00000031399	-0.33457	0.266603
	ENSMUSG00000004221	0.0184971	0.96023
	ENSMUSG00000031400	-0.822166	0.000111728
	ENSMUSG00000031403	-1.1396	0.000178725
	ENSMUSG00000031402	-0.565186	0.0700441
	ENSMUSG00000031196	0.0759948	0.854376
	ENSMUSG00000031198	-0.852138	0.028434
	ENSMUSG00000031200	-0.0265038	0.953838
	ENSMUSG00000031201	-0.538875	0.129177
	ENSMUSG00000031197	-0.371147	0.304508
	ENSMUSG00000031202	-0.0108149	0.979676
	ENSMUSG00000087396	-0.93465	0.0143485
	ENSMUSG00000016382	-1.06982	0.00386401
	ENSMUSG00000025246	-0.254615	0.2554
	ENSMUSG00000035725	-0.174106	0.509351
	ENSMUSG00000047996	0.202026	0.572899
	ENSMUSG00000025666	-0.121886	0.75585
	ENSMUSG00000082319	-0.030285	0.943259
	ENSMUSG00000045103	5.02234	0.00376804
	ENSMUSG00000035476	-0.348872	0.104985
	ENSMUSG00000025059	-0.123988	0.759891
	ENSMUSG00000082450	2.33239	6.77925e-05
	ENSMUSG00000052372	0.109713	0.75585
	ENSMUSG00000006678	-2.17968	1.06952e-05
	ENSMUSG00000035246	-0.584687	0.0687476
	ENSMUSG00000035232	-0.282692	0.364155
	ENSMUSG00000079509	-0.545601	0.12362
	ENSMUSG00000035150	-0.676431	0.00429328
	ENSMUSG00000043929	-0.496367	0.103682
	ENSMUSG00000079508	-0.80198	0.00565461
	ENSMUSG00000025151	-0.175815	0.585354
	ENSMUSG00000071723	0.0657758	0.827647
	ENSMUSG00000073062	-0.418466	0.208217
	ENSMUSG00000071722	-0.995129	0.00667706
	ENSMUSG00000025656	0.611767	0.124844
	ENSMUSG00000050332	-0.135861	0.66652
	ENSMUSG00000035062	0.109193	0.76843
	ENSMUSG00000035045	-0.938398	0.008446
	ENSMUSG00000057421	-0.672159	0.0016075
	ENSMUSG00000031207	-0.947916	0.00260568
	ENSMUSG00000031209	0.186459	0.61261
	ENSMUSG00000034457	-1.49702	0.00558962
	ENSMUSG00000046532	0.0582825	0.773002
	ENSMUSG00000031214	-1.70329	0.00992756
	ENSMUSG00000047694	-0.3211	0.248627
	ENSMUSG00000031217	0.173048	0.653037
	ENSMUSG00000034403	-0.625645	0.0153966
	ENSMUSG00000059327	0.0592195	0.851131
	ENSMUSG00000031221	-0.313644	0.387564
	ENSMUSG00000015668	-0.495074	0.170662
	ENSMUSG00000034311	-1.64431	0.00681365
	ENSMUSG00000019359	5.78017	0.000208172
	ENSMUSG00000000881	-0.0999263	0.762989
	ENSMUSG00000046032	-0.600246	0.00215806
	ENSMUSG00000042903	0.0715886	0.871008
	ENSMUSG00000079487	-0.345424	0.231597
	ENSMUSG00000031310	0.135524	0.627857
	ENSMUSG00000031311	-0.402856	0.268166
	ENSMUSG00000031312	-0.188284	0.612693
	ENSMUSG00000031314	-0.621912	0.0139794
	ENSMUSG00000034160	-0.543827	0.0428195
	ENSMUSG00000084284	0.0632586	0.887964
	ENSMUSG00000079481	2.62787	0.00491429
	ENSMUSG00000079480	-0.813606	0.044902
	ENSMUSG00000051220	-1.89114	0.0027139
	ENSMUSG00000031320	-0.271559	0.402122
	ENSMUSG00000067567	-0.318122	0.326184
	ENSMUSG00000034055	-0.40647	0.0418236
	ENSMUSG00000048949	-0.525372	0.169897
	ENSMUSG00000031327	-1.28608	0.00751674
	ENSMUSG00000086503	-0.407476	0.258595
	ENSMUSG00000086370	-0.895332	0.00277517
	ENSMUSG00000103697	-0.160216	0.68355
	ENSMUSG00000056537	-0.577919	0.0185977
	ENSMUSG00000031333	-0.856407	0.0199998
	ENSMUSG00000083327	0.0541577	0.884598
	ENSMUSG00000073016	-0.834077	0.016733
	ENSMUSG00000087174	-0.314667	0.387596
[truncated: 10,684 more rows]

## Sheet: Figure 2
	Figure 2b - LogFoldChanges for genes marked with residual H3K36me2 in QKO			Figure 2c - FPKM for genes marked with H3K36me2 in QKO				Figure 2d - correlation between H3K36me2 and gene expression log2 fold changes
	cond	log2FoldChange		id	cond	FPKM		Gene Expression log2 (FC) QuiKO/QKO	QKO H3K36me2 log2(CPM)
	ASH1L-KO/PA	0.207844		ENSMUSG00000044340	PA_mean_exp	2.73263		-1.75468	9.89999
	ASH1L-KO/PA	-0.000598943		ENSMUSG00000044340	ASH1L_KO_mean_exp	3.01009		-3.89466	12.8484
	ASH1L-KO/PA	-0.183239		ENSMUSG00000044340	TKO_mean_exp	2.11945		-2.69543	12.8484
	ASH1L-KO/PA	-0.146393		ENSMUSG00000044340	QKO_mean_exp	3.41606		0.782178	9.2141
	ASH1L-KO/PA	-0.26821		ENSMUSG00000044340	QuiKO_mean_exp	1.9566		-0.288382	10.8729
	ASH1L-KO/PA	-0.777964		ENSMUSG00000070565	PA_mean_exp	2.72611		-0.0215674	6.31662
	ASH1L-KO/PA	-0.117409		ENSMUSG00000070565	ASH1L_KO_mean_exp	2.72816		-0.363389	10.0671
	ASH1L-KO/PA	-0.551332		ENSMUSG00000070565	TKO_mean_exp	2.26595		-0.51635	9.60518
	ASH1L-KO/PA	0.111001		ENSMUSG00000070565	QKO_mean_exp	3.62348		-1.19517	11.623
	ASH1L-KO/PA	-1.10904		ENSMUSG00000070565	QuiKO_mean_exp	0.819164		-3.12866	11.623
	ASH1L-KO/PA	-0.666504		ENSMUSG00000049881	PA_mean_exp	3.59782		-0.0212889	11.623
	ASH1L-KO/PA	0.356841		ENSMUSG00000049881	ASH1L_KO_mean_exp	3.23341		-2.64798	11.623
	ASH1L-KO/PA	0.314089		ENSMUSG00000049881	TKO_mean_exp	3.83503		-2.40328	9.79516
	ASH1L-KO/PA	0.0318906		ENSMUSG00000049881	QKO_mean_exp	4.91237		-1.62747	7.26835
	ASH1L-KO/PA	-0.188169		ENSMUSG00000049881	QuiKO_mean_exp	2.4606		-0.563763	11.5238
	ASH1L-KO/PA	0.0870934		ENSMUSG00000078190	PA_mean_exp	2.87762		-0.736192	11.9612
	ASH1L-KO/PA	1.00826		ENSMUSG00000078190	ASH1L_KO_mean_exp	2.61849		-0.644228	11.9612
	ASH1L-KO/PA	-0.109767		ENSMUSG00000078190	TKO_mean_exp	1.73246		0.463576	7.14509
	ASH1L-KO/PA	-0.672262		ENSMUSG00000078190	QKO_mean_exp	2.55137		0.398783	9.20994
	ASH1L-KO/PA	-1.27692		ENSMUSG00000078190	QuiKO_mean_exp	3.23354		-2.94658	11.8402
	ASH1L-KO/PA	-0.336441		ENSMUSG00000026586	PA_mean_exp	6.05237		-1.4335	8.92896
	ASH1L-KO/PA	-0.0168261		ENSMUSG00000026586	ASH1L_KO_mean_exp	5.69796		-2.20483	11.3295
	ASH1L-KO/PA	0.0151989		ENSMUSG00000026586	TKO_mean_exp	4.91601		-1.65517	11.7836
	ASH1L-KO/PA	-0.761179		ENSMUSG00000026586	QKO_mean_exp	4.94289		0.748741	7.46708
	ASH1L-KO/PA	-0.257403		ENSMUSG00000026586	QuiKO_mean_exp	4.6718		-2.6906	11.4553
	ASH1L-KO/PA	-0.104916		ENSMUSG00000040124	PA_mean_exp	3.39642		-2.6906	9.41503
	ASH1L-KO/PA	0.130267		ENSMUSG00000040124	ASH1L_KO_mean_exp	2.56771		-2.6906	11.1133
	ASH1L-KO/PA	0.378994		ENSMUSG00000040124	TKO_mean_exp	2.97043		-0.569908	10.6563
	ASH1L-KO/PA	-0.536286		ENSMUSG00000040124	QKO_mean_exp	2.59809		-3.01852	10.6563
	ASH1L-KO/PA	-0.180819		ENSMUSG00000040124	QuiKO_mean_exp	2.58604		-0.169937	10.6908
	ASH1L-KO/PA	-0.98198		ENSMUSG00000052534	PA_mean_exp	4.73917		0.950902	10.4871
	ASH1L-KO/PA	-0.310241		ENSMUSG00000052534	ASH1L_KO_mean_exp	4.5587		-0.113642	9.59973
	ASH1L-KO/PA	0.25799		ENSMUSG00000052534	TKO_mean_exp	3.03327		-0.973968	11.9803
	ASH1L-KO/PA	0.108745		ENSMUSG00000052534	QKO_mean_exp	3.71672		-0.59392	11.6855
	ASH1L-KO/PA	1.05356		ENSMUSG00000052534	QuiKO_mean_exp	3.39108		-1.69871	9.60688
	ASH1L-KO/PA	-0.0788978		ENSMUSG00000026490	PA_mean_exp	3.39651		-3.43327	10.9786
	ASH1L-KO/PA	-0.0111151		ENSMUSG00000026490	ASH1L_KO_mean_exp	2.80742		-2.48437	10.9786
	ASH1L-KO/PA	-0.092437		ENSMUSG00000026490	TKO_mean_exp	2.34864		-3.7816	11.4656
	ASH1L-KO/PA	1.27276		ENSMUSG00000026490	QKO_mean_exp	2.6179		-2.44421	12.9186
	ASH1L-KO/PA	-0.0719239		ENSMUSG00000026490	QuiKO_mean_exp	2.20519		-0.633725	9.58929
	ASH1L-KO/PA	-0.130486		ENSMUSG00000054057	PA_mean_exp	3.03857		0.744147	8.77749
	ASH1L-KO/PA	-0.320838		ENSMUSG00000054057	ASH1L_KO_mean_exp	3.21958		0.152714	8.77749
	ASH1L-KO/PA	0.139132		ENSMUSG00000054057	TKO_mean_exp	2.45252		0.19216	8.77749
	ASH1L-KO/PA	-0.210546		ENSMUSG00000054057	QKO_mean_exp	2.89551		-1.18185	9.87351
	ASH1L-KO/PA	0.165426		ENSMUSG00000054057	QuiKO_mean_exp	1.93474		-1.18185	8.42459
	ASH1L-KO/PA	-0.197487		ENSMUSG00000054074	PA_mean_exp	1.64765		-0.575432	9.14487
	ASH1L-KO/PA	0.109028		ENSMUSG00000054074	ASH1L_KO_mean_exp	0.817612		0.668951	10.1577
	ASH1L-KO/PA	-0.280594		ENSMUSG00000054074	TKO_mean_exp	0.732675		-0.81886	10.709
	ASH1L-KO/PA	-0.158624		ENSMUSG00000054074	QKO_mean_exp	2.46895		-0.687595	10.5499
	ASH1L-KO/PA	0.00092991		ENSMUSG00000054074	QuiKO_mean_exp	0.60386		-0.79927	10.5404
	ASH1L-KO/PA	0.663495		ENSMUSG00000026743	PA_mean_exp	3.29714		-3.75134	11.9073
	ASH1L-KO/PA	0.129396		ENSMUSG00000026743	ASH1L_KO_mean_exp	2.58067		0.833496	8.77149
	ASH1L-KO/PA	0.170786		ENSMUSG00000026743	TKO_mean_exp	2.88088		-2.01222	10.3276
	ASH1L-KO/PA	-0.790945		ENSMUSG00000026743	QKO_mean_exp	3.04189		-0.985945	6.95628
	ASH1L-KO/PA	-0.988695		ENSMUSG00000026743	QuiKO_mean_exp	3.03163		-0.489198	7.93058
	ASH1L-KO/PA	-0.458811		ENSMUSG00000099050	PA_mean_exp	1.50827		0.558026	8.53798
	ASH1L-KO/PA	-0.331714		ENSMUSG00000099050	ASH1L_KO_mean_exp	2.89123		0.126585	11.7334
	ASH1L-KO/PA	0.215195		ENSMUSG00000099050	TKO_mean_exp	2.62292		1.07519	8.78283
	ASH1L-KO/PA	-0.269051		ENSMUSG00000099050	QKO_mean_exp	4.54198		0.343628	11.0569
	ASH1L-KO/PA	0.0724278		ENSMUSG00000099050	QuiKO_mean_exp	2.18065		-1.90025	10.8264
	ASH1L-KO/PA	-0.788038		ENSMUSG00000043415	PA_mean_exp	3.12177		-0.518399	11.2589
	ASH1L-KO/PA	0.145201		ENSMUSG00000043415	ASH1L_KO_mean_exp	3.83115		-0.518399	10.1463
	ASH1L-KO/PA	0.461623		ENSMUSG00000043415	TKO_mean_exp	3.04866		0.310191	8.11326
	ASH1L-KO/PA	0.130291		ENSMUSG00000043415	QKO_mean_exp	3.55978		-0.345339	10.6005
	ASH1L-KO/PA	-0.0228634		ENSMUSG00000043415	QuiKO_mean_exp	1.60662		0.702745	8.30925
	ASH1L-KO/PA	1.01259		ENSMUSG00000026826	PA_mean_exp	3.0977		0.830858	9.88885
	ASH1L-KO/PA	-0.380353		ENSMUSG00000026826	ASH1L_KO_mean_exp	3.17937		-0.823457	10.0382
	ASH1L-KO/PA	1.12262		ENSMUSG00000026826	TKO_mean_exp	2.7495		-1.04158	10.0382
	ASH1L-KO/PA	-0.404965		ENSMUSG00000026826	QKO_mean_exp	2.88019		-1.04158	11.1367
	ASH1L-KO/PA	-0.208448		ENSMUSG00000026826	QuiKO_mean_exp	1.61599		-1.04158	11.2719
	ASH1L-KO/PA	-1.03766		ENSMUSG00000026987	PA_mean_exp	2.13299		0.013295	9.6973
	ASH1L-KO/PA	-0.0470644		ENSMUSG00000026987	ASH1L_KO_mean_exp	1.90882		-0.604547	9.6699
	ASH1L-KO/PA	0.0865481		ENSMUSG00000026987	TKO_mean_exp	1.75236		-0.333761	8.70798
	ASH1L-KO/PA	-0.507299		ENSMUSG00000026987	QKO_mean_exp	2.1686		-1.59472	11.7574
	ASH1L-KO/PA	-0.0623329		ENSMUSG00000026987	QuiKO_mean_exp	1.75855		-0.0997758	9.55017
	ASH1L-KO/PA	-1.25005		ENSMUSG00000027210	PA_mean_exp	3.78597		-2.33151	10.4139
	ASH1L-KO/PA	0.423349		ENSMUSG00000027210	ASH1L_KO_mean_exp	3.88234		0.396793	9.54134
	ASH1L-KO/PA	-0.442519		ENSMUSG00000027210	TKO_mean_exp	3.27373		-0.216857	9.64028
	ASH1L-KO/PA	0.129782		ENSMUSG00000027210	QKO_mean_exp	4.22726		0.422355	8.68777
	ASH1L-KO/PA	-0.137849		ENSMUSG00000027210	QuiKO_mean_exp	3.5494		-0.388723	9.55783
	ASH1L-KO/PA	-0.401057		ENSMUSG00000086308	PA_mean_exp	0.824431		-0.737383	11.8498
	ASH1L-KO/PA	-0.200078		ENSMUSG00000086308	ASH1L_KO_mean_exp	1.45268		-2.05733	12.579
	ASH1L-KO/PA	0.321355		ENSMUSG00000086308	TKO_mean_exp	0.650698		-2.25307	10.649
	ASH1L-KO/PA	0.0904919		ENSMUSG00000086308	QKO_mean_exp	1.62378		-0.0890402	8.76676
	QuiKO/QKO	-1.63534		ENSMUSG00000086308	QuiKO_mean_exp	1.22337		-0.204946	10.4609
	QuiKO/QKO	-3.78549		ENSMUSG00000005802	PA_mean_exp	4.36389		0.335589	6.84027
	QuiKO/QKO	-2.50366		ENSMUSG00000005802	ASH1L_KO_mean_exp	4.18628		-0.312882	10.6159
	QuiKO/QKO	0.42397		ENSMUSG00000005802	TKO_mean_exp	5.15746		-0.856723	9.83321
	QuiKO/QKO	-0.17898		ENSMUSG00000005802	QKO_mean_exp	4.23449		-0.856723	10.8053
	QuiKO/QKO	-0.00800413		ENSMUSG00000005802	QuiKO_mean_exp	4.68129		0.0829826	6.82445
	QuiKO/QKO	-0.214194		ENSMUSG00000074813	PA_mean_exp	1.60743		-0.762131	9.29089
	QuiKO/QKO	-0.389642		ENSMUSG00000074813	ASH1L_KO_mean_exp	1.01372
	QuiKO/QKO	-0.99272		ENSMUSG00000074813	TKO_mean_exp	1.73307
	QuiKO/QKO	-3.00139		ENSMUSG00000074813	QKO_mean_exp	1.04345
	QuiKO/QKO	-0.00643748		ENSMUSG00000074813	QuiKO_mean_exp	1.27136
	QuiKO/QKO	-2.01287		ENSMUSG00000054293	PA_mean_exp	2.81902
	QuiKO/QKO	-2.10102		ENSMUSG00000054293	ASH1L_KO_mean_exp	1.18392
	QuiKO/QKO	-1.30237		ENSMUSG00000054293	TKO_mean_exp	2.4423
	QuiKO/QKO	-0.361158		ENSMUSG00000054293	QKO_mean_exp	1.81304
	QuiKO/QKO	-0.657092		ENSMUSG00000054293	QuiKO_mean_exp	0.407037
	QuiKO/QKO	-0.499621		ENSMUSG00000051323	PA_mean_exp	4.39154
	QuiKO/QKO	0.254186		ENSMUSG00000051323	ASH1L_KO_mean_exp	3.77565
	QuiKO/QKO	0.1924		ENSMUSG00000051323	TKO_mean_exp	4.5193
	QuiKO/QKO	-2.37067		ENSMUSG00000051323	QKO_mean_exp	2.98055
	QuiKO/QKO	-1.12025		ENSMUSG00000051323	QuiKO_mean_exp	1.83278
	QuiKO/QKO	-1.62877		ENSMUSG00000041633	PA_mean_exp	0.332284
	QuiKO/QKO	-1.16568		ENSMUSG00000041633	ASH1L_KO_mean_exp	0.288762
	QuiKO/QKO	0.26881		ENSMUSG00000041633	TKO_mean_exp	0.753372
	QuiKO/QKO	-2.44582		ENSMUSG00000041633	QKO_mean_exp	2.84983
	QuiKO/QKO	-0.354204		ENSMUSG00000041633	QuiKO_mean_exp	1.23425
	QuiKO/QKO	-2.72054		ENSMUSG00000025255	PA_mean_exp	1.23077
	QuiKO/QKO	-0.0934167		ENSMUSG00000025255	ASH1L_KO_mean_exp	1.2433
	QuiKO/QKO	0.657125		ENSMUSG00000025255	TKO_mean_exp	0.733874
	QuiKO/QKO	-0.0690254		ENSMUSG00000025255	QKO_mean_exp	3.05551
	QuiKO/QKO	-0.772102		ENSMUSG00000025255	QuiKO_mean_exp	1.7386
	QuiKO/QKO	-0.388358		ENSMUSG00000027555	PA_mean_exp	5.4603
	QuiKO/QKO	-1.41629		ENSMUSG00000027555	ASH1L_KO_mean_exp	4.23399
	QuiKO/QKO	-3.34272		ENSMUSG00000027555	TKO_mean_exp	4.8028
	QuiKO/QKO	-2.29625		ENSMUSG00000027555	QKO_mean_exp	4.43804
	QuiKO/QKO	-3.50348		ENSMUSG00000027555	QuiKO_mean_exp	5.16602
	QuiKO/QKO	-2.26173		ENSMUSG00000027684	PA_mean_exp	3.87629
	QuiKO/QKO	-0.509152		ENSMUSG00000027684	ASH1L_KO_mean_exp	3.29945
	QuiKO/QKO	0.344533		ENSMUSG00000027684	TKO_mean_exp	2.15687
	QuiKO/QKO	0.0709526		ENSMUSG00000027684	QKO_mean_exp	2.9534
	QuiKO/QKO	0.0895265		ENSMUSG00000027684	QuiKO_mean_exp	1.03341
	QuiKO/QKO	-0.921272		ENSMUSG00000027799	PA_mean_exp	1.73137
	QuiKO/QKO	-0.354691		ENSMUSG00000027799	ASH1L_KO_mean_exp	1.61513
	QuiKO/QKO	0.532603		ENSMUSG00000027799	TKO_mean_exp	1.17598
	QuiKO/QKO	-0.661018		ENSMUSG00000027799	QKO_mean_exp	1.38179
	QuiKO/QKO	-0.484451		ENSMUSG00000027799	QuiKO_mean_exp	1.065
	QuiKO/QKO	-0.202119		ENSMUSG00000056947	PA_mean_exp	1.68305
	QuiKO/QKO	-3.56678		ENSMUSG00000056947	ASH1L_KO_mean_exp	1.95574
	QuiKO/QKO	0.202642		ENSMUSG00000056947	TKO_mean_exp	1.27122
	QuiKO/QKO	-1.85661		ENSMUSG00000056947	QKO_mean_exp	1.82244
	QuiKO/QKO	-0.139287		ENSMUSG00000056947	QuiKO_mean_exp	0.392105
	QuiKO/QKO	-0.393978		ENSMUSG00000027806	PA_mean_exp	3.68775
	QuiKO/QKO	0.253014		ENSMUSG00000027806	ASH1L_KO_mean_exp	4.17326
	QuiKO/QKO	0.0731288		ENSMUSG00000027806	TKO_mean_exp	4.34919
	QuiKO/QKO	0.984396		ENSMUSG00000027806	QKO_mean_exp	4.47319
	QuiKO/QKO	0.169618		ENSMUSG00000027806	QuiKO_mean_exp	4.31822
	QuiKO/QKO	-1.76438		ENSMUSG00000034349	PA_mean_exp	3.86587
	QuiKO/QKO	-0.296177		ENSMUSG00000034349	ASH1L_KO_mean_exp	3.13316
	QuiKO/QKO	0.235711		ENSMUSG00000034349	TKO_mean_exp	3.62634
	QuiKO/QKO	-0.27408		ENSMUSG00000034349	QKO_mean_exp	2.75774
	QuiKO/QKO	0.351083		ENSMUSG00000034349	QuiKO_mean_exp	3.60425
	QuiKO/QKO	0.717387		ENSMUSG00000052539	PA_mean_exp	3.26257
	QuiKO/QKO	-0.645938		ENSMUSG00000052539	ASH1L_KO_mean_exp	3.04613
	QuiKO/QKO	-0.858544		ENSMUSG00000052539	TKO_mean_exp	2.54804
	QuiKO/QKO	0.0161749		ENSMUSG00000052539	QKO_mean_exp	3.82766
	QuiKO/QKO	-0.343443		ENSMUSG00000052539	QuiKO_mean_exp	3.72803
	QuiKO/QKO	-0.243582		ENSMUSG00000028273	PA_mean_exp	4.41873
	QuiKO/QKO	-1.49619		ENSMUSG00000028273	ASH1L_KO_mean_exp	3.34899
	QuiKO/QKO	-0.0428191		ENSMUSG00000028273	TKO_mean_exp	4.70838
	QuiKO/QKO	-2.09294		ENSMUSG00000028273	QKO_mean_exp	4.56666
	QuiKO/QKO	0.146423		ENSMUSG00000028273	QuiKO_mean_exp	3.65834
	QuiKO/QKO	-0.112455		ENSMUSG00000117123	PA_mean_exp	4.28555
	QuiKO/QKO	0.212022		ENSMUSG00000117123	ASH1L_KO_mean_exp	3.83431
	QuiKO/QKO	-0.185547		ENSMUSG00000117123	TKO_mean_exp	4.35628
	QuiKO/QKO	-0.391945		ENSMUSG00000117123	QKO_mean_exp	4.27238
	QuiKO/QKO	-1.79979		ENSMUSG00000117123	QuiKO_mean_exp	3.723
	QuiKO/QKO	-2.06133		ENSMUSG00000085569	PA_mean_exp	2.47543
	QuiKO/QKO	-0.0522619		ENSMUSG00000085569	ASH1L_KO_mean_exp	2.87081
	QuiKO/QKO	-0.130802		ENSMUSG00000085569	TKO_mean_exp	2.81412
	QuiKO/QKO	0.180723		ENSMUSG00000085569	QKO_mean_exp	3.4526
	QuiKO/QKO	-0.138787		ENSMUSG00000085569	QuiKO_mean_exp	2.02618
	QuiKO/QKO	-0.526724		ENSMUSG00000059027	PA_mean_exp	0.894902
	QuiKO/QKO	0.0453558		ENSMUSG00000059027	ASH1L_KO_mean_exp	1.00644
	QuiKO/QKO	-0.601146		ENSMUSG00000059027	TKO_mean_exp	1.19644
	QKO/TKO	1.41112		ENSMUSG00000059027	QKO_mean_exp	2.35004
	QKO/TKO	1.33589		ENSMUSG00000059027	QuiKO_mean_exp	0.468048
	QKO/TKO	0.72973		ENSMUSG00000028551	PA_mean_exp	3.38157
	QKO/TKO	0.747107		ENSMUSG00000028551	ASH1L_KO_mean_exp	4.66192
	QKO/TKO	0.0272532		ENSMUSG00000028551	TKO_mean_exp	4.54068
	QKO/TKO	-0.325068		ENSMUSG00000028551	QKO_mean_exp	5.59176
	QKO/TKO	0.588975		ENSMUSG00000028551	QuiKO_mean_exp	3.24827
	QKO/TKO	0.252356		ENSMUSG00000028883	PA_mean_exp	1.4083
	QKO/TKO	0.341174		ENSMUSG00000028883	ASH1L_KO_mean_exp	1.22249
	QKO/TKO	2.64847		ENSMUSG00000028883	TKO_mean_exp	2.81943
	QKO/TKO	0.131658		ENSMUSG00000028883	QKO_mean_exp	3.37228
	QKO/TKO	1.25097		ENSMUSG00000028883	QuiKO_mean_exp	0.751774
	QKO/TKO	0.205844		ENSMUSG00000037605	PA_mean_exp	2.90956
	QKO/TKO	0.0636925		ENSMUSG00000037605	ASH1L_KO_mean_exp	2.89046
	QKO/TKO	0.401292		ENSMUSG00000037605	TKO_mean_exp	2.98571
	QKO/TKO	0.977828		ENSMUSG00000037605	QKO_mean_exp	3.40466
	QKO/TKO	1.79831		ENSMUSG00000037605	QuiKO_mean_exp	1.47323
	QKO/TKO	-0.731921		ENSMUSG00000059182	PA_mean_exp	1.95436
	QKO/TKO	-0.869193		ENSMUSG00000059182	ASH1L_KO_mean_exp	1.84483
	QKO/TKO	-0.162644		ENSMUSG00000059182	TKO_mean_exp	1.64492
	QKO/TKO	-1.4217		ENSMUSG00000059182	QKO_mean_exp	2.2414
	QKO/TKO	2.84475		ENSMUSG00000059182	QuiKO_mean_exp	1.77393
	QKO/TKO	3.27049		ENSMUSG00000056445	PA_mean_exp	1.66388
	QKO/TKO	-0.141053		ENSMUSG00000056445	ASH1L_KO_mean_exp	2.88873
	QKO/TKO	0.461654		ENSMUSG00000056445	TKO_mean_exp	0.562232
	QKO/TKO	0.225473		ENSMUSG00000056445	QKO_mean_exp	1.89224
	QKO/TKO	0.28825		ENSMUSG00000056445	QuiKO_mean_exp	2.47573
	QKO/TKO	0.0896429		ENSMUSG00000079560	PA_mean_exp	2.36814
	QKO/TKO	-0.715932		ENSMUSG00000079560	ASH1L_KO_mean_exp	2.24095
	QKO/TKO	1.35561		ENSMUSG00000079560	TKO_mean_exp	1.37798
	QKO/TKO	-0.0886215		ENSMUSG00000079560	QKO_mean_exp	1.95042
	QKO/TKO	-0.0542984		ENSMUSG00000079560	QuiKO_mean_exp	2.07162
	QKO/TKO	0.37649		ENSMUSG00000087626	PA_mean_exp	1.06877
	QKO/TKO	1.53306		ENSMUSG00000087626	ASH1L_KO_mean_exp	0.74659
	QKO/TKO	0.733664		ENSMUSG00000087626	TKO_mean_exp	1.54336
	QKO/TKO	0.174858		ENSMUSG00000087626	QKO_mean_exp	2.00429
	QKO/TKO	0.233334		ENSMUSG00000087626	QuiKO_mean_exp	2.14615
	QKO/TKO	0.716439		ENSMUSG00000030067	PA_mean_exp	3.71944
	QKO/TKO	2.3186		ENSMUSG00000030067	ASH1L_KO_mean_exp	3.22155
	QKO/TKO	0.557233		ENSMUSG00000030067	TKO_mean_exp	2.85329
	QKO/TKO	0.368444		ENSMUSG00000030067	QKO_mean_exp	3.79857
	QKO/TKO	0.798406		ENSMUSG00000030067	QuiKO_mean_exp	2.74489
	QKO/TKO	1.01481		ENSMUSG00000003031	PA_mean_exp	4.18659
	QKO/TKO	0.0170666		ENSMUSG00000003031	ASH1L_KO_mean_exp	4.3921
	QKO/TKO	-0.0185708		ENSMUSG00000003031	TKO_mean_exp	3.96649
	QKO/TKO	0.376207		ENSMUSG00000003031	QKO_mean_exp	5.09905
	QKO/TKO	1.05358		ENSMUSG00000003031	QuiKO_mean_exp	4.55133
	QKO/TKO	0.566584		ENSMUSG00000030551	PA_mean_exp	2.93176
	QKO/TKO	-3.01272		ENSMUSG00000030551	ASH1L_KO_mean_exp	2.66944
	QKO/TKO	-0.203918		ENSMUSG00000030551	TKO_mean_exp	3.15145
	QKO/TKO	-0.337241		ENSMUSG00000030551	QKO_mean_exp	3.17257
	QKO/TKO	-0.465485		ENSMUSG00000030551	QuiKO_mean_exp	3.78891
	QKO/TKO	-0.489304		ENSMUSG00000078671	PA_mean_exp	2.60413
	QKO/TKO	-0.0573546		ENSMUSG00000078671	ASH1L_KO_mean_exp	2.79528
	QKO/TKO	-0.111085		ENSMUSG00000078671	TKO_mean_exp	3.16197
	QKO/TKO	0.706757		ENSMUSG00000078671	QKO_mean_exp	3.1366
	QKO/TKO	1.47557		ENSMUSG00000078671	QuiKO_mean_exp	2.44468
	QKO/TKO	0.0569224		ENSMUSG00000066406	PA_mean_exp	3.44197
	QKO/TKO	-0.696035		ENSMUSG00000066406	ASH1L_KO_mean_exp	3.17299
	QKO/TKO	0.479028		ENSMUSG00000066406	TKO_mean_exp	2.6001
	QKO/TKO	-0.161969		ENSMUSG00000066406	QKO_mean_exp	3.05463
	QKO/TKO	-0.402868		ENSMUSG00000066406	QuiKO_mean_exp	2.47938
	QKO/TKO	1.56991		ENSMUSG00000010476	PA_mean_exp	2.09504
	QKO/TKO	0.542234		ENSMUSG00000010476	ASH1L_KO_mean_exp	2.37132
	QKO/TKO	0.815321		ENSMUSG00000010476	TKO_mean_exp	1.23874
	QKO/TKO	0.0923003		ENSMUSG00000010476	QKO_mean_exp	2.40888
	QKO/TKO	0.255504		ENSMUSG00000010476	QuiKO_mean_exp	1.8018
	QKO/TKO	1.32317		ENSMUSG00000010461	PA_mean_exp	4.1183
	QKO/TKO	0.222824		ENSMUSG00000010461	ASH1L_KO_mean_exp	3.4244
	QKO/TKO	0.3291		ENSMUSG00000010461	TKO_mean_exp	2.41176
	QKO/TKO	0.288106		ENSMUSG00000010461	QKO_mean_exp	3.41595
	QKO/TKO	1.01916		ENSMUSG00000010461	QuiKO_mean_exp	0.781156
	QKO/TKO	0.0177962		ENSMUSG00000056758	PA_mean_exp	2.57248
	QKO/TKO	-0.326671		ENSMUSG00000056758	ASH1L_KO_mean_exp	2.14656
	QKO/TKO	0.953996		ENSMUSG00000056758	TKO_mean_exp	5.50037
	QKO/TKO	0.229967		ENSMUSG00000056758	QKO_mean_exp	2.45967
	QKO/TKO	1.26897		ENSMUSG00000056758	QuiKO_mean_exp	3.17262
	QKO/TKO	0.0632611		ENSMUSG00000020105	PA_mean_exp	2.70372
	QKO/TKO	-0.361655		ENSMUSG00000020105	ASH1L_KO_mean_exp	2.71468
	QKO/TKO	0.255508		ENSMUSG00000020105	TKO_mean_exp	2.74191
	QKO/TKO	0.789989		ENSMUSG00000020105	QKO_mean_exp	2.43494
	QKO/TKO	-0.0559018		ENSMUSG00000020105	QuiKO_mean_exp	1.0687
	QKO/TKO	-0.0449413		ENSMUSG00000031530	PA_mean_exp	2.64047
	QKO/TKO	0.397421		ENSMUSG00000031530	ASH1L_KO_mean_exp	4.54852
				ENSMUSG00000031530	TKO_mean_exp	6.71534
				ENSMUSG00000031530	QKO_mean_exp	5.08756
				ENSMUSG00000031530	QuiKO_mean_exp	4.14326
				ENSMUSG00000038872	PA_mean_exp	4.06113
				ENSMUSG00000038872	ASH1L_KO_mean_exp	4.21359
				ENSMUSG00000038872	TKO_mean_exp	4.17728
				ENSMUSG00000038872	QKO_mean_exp	3.66973
				ENSMUSG00000038872	QuiKO_mean_exp	3.23286
				ENSMUSG00000046714	PA_mean_exp	4.12044
				ENSMUSG00000046714	ASH1L_KO_mean_exp	4.44916
				ENSMUSG00000046714	TKO_mean_exp	3.81838
				ENSMUSG00000046714	QKO_mean_exp	3.06869
				ENSMUSG00000046714	QuiKO_mean_exp	3.57224
				ENSMUSG00000014496	PA_mean_exp	3.56981
				ENSMUSG00000014496	ASH1L_KO_mean_exp	2.70806
				ENSMUSG00000014496	TKO_mean_exp	2.74949
				ENSMUSG00000014496	QKO_mean_exp	2.66139
				ENSMUSG00000014496	QuiKO_mean_exp	2.77258
				ENSMUSG00000022105	PA_mean_exp	2.61932
				ENSMUSG00000022105	ASH1L_KO_mean_exp	1.79934
				ENSMUSG00000022105	TKO_mean_exp	1.61993
				ENSMUSG00000022105	QKO_mean_exp	1.51875
				ENSMUSG00000022105	QuiKO_mean_exp	2.3076
				ENSMUSG00000032253	PA_mean_exp	1.64801
				ENSMUSG00000032253	ASH1L_KO_mean_exp	1.19284
				ENSMUSG00000032253	TKO_mean_exp	1.39732
				ENSMUSG00000032253	QKO_mean_exp	2.07139
				ENSMUSG00000032253	QuiKO_mean_exp	2.34737
				ENSMUSG00000032419	PA_mean_exp	2.8827
				ENSMUSG00000032419	ASH1L_KO_mean_exp	2.48928
				ENSMUSG00000032419	TKO_mean_exp	1.50263
				ENSMUSG00000032419	QKO_mean_exp	2.72479
				ENSMUSG00000032419	QuiKO_mean_exp	1.32759
				ENSMUSG00000020160	PA_mean_exp	2.10347
				ENSMUSG00000020160	ASH1L_KO_mean_exp	2.36502
				ENSMUSG00000020160	TKO_mean_exp	2.25522
				ENSMUSG00000020160	QKO_mean_exp	2.33351
				ENSMUSG00000020160	QuiKO_mean_exp	1.93978
				ENSMUSG00000042331	PA_mean_exp	2.53603
				ENSMUSG00000042331	ASH1L_KO_mean_exp	2.25365
				ENSMUSG00000042331	TKO_mean_exp	3.64486
				ENSMUSG00000042331	QKO_mean_exp	2.93702
				ENSMUSG00000042331	QuiKO_mean_exp	3.21923
				ENSMUSG00000034297	PA_mean_exp	3.91295
				ENSMUSG00000034297	ASH1L_KO_mean_exp	3.99813
				ENSMUSG00000034297	TKO_mean_exp	3.78307
				ENSMUSG00000034297	QKO_mean_exp	4.29306
				ENSMUSG00000034297	QuiKO_mean_exp	3.97611
				ENSMUSG00000018171	PA_mean_exp	5.67609
				ENSMUSG00000018171	ASH1L_KO_mean_exp	4.60561
				ENSMUSG00000018171	TKO_mean_exp	5.50725
				ENSMUSG00000018171	QKO_mean_exp	5.18547
				ENSMUSG00000018171	QuiKO_mean_exp	5.8791
				ENSMUSG00000039741	PA_mean_exp	2.70613
				ENSMUSG00000039741	ASH1L_KO_mean_exp	2.88395
				ENSMUSG00000039741	TKO_mean_exp	3.46477
				ENSMUSG00000039741	QKO_mean_exp	2.99773
				ENSMUSG00000039741	QuiKO_mean_exp	3.75498
				ENSMUSG00000050295	PA_mean_exp	4.57118
				ENSMUSG00000050295	ASH1L_KO_mean_exp	5.15735
				ENSMUSG00000050295	TKO_mean_exp	3.76959
				ENSMUSG00000050295	QKO_mean_exp	5.35962
				ENSMUSG00000050295	QuiKO_mean_exp	4.57027
				ENSMUSG00000038372	PA_mean_exp	2.76522
				ENSMUSG00000038372	ASH1L_KO_mean_exp	2.9715
				ENSMUSG00000038372	TKO_mean_exp	2.39644
				ENSMUSG00000038372	QKO_mean_exp	3.00048
				ENSMUSG00000038372	QuiKO_mean_exp	2.14182
				ENSMUSG00000021359	PA_mean_exp	3.26641
				ENSMUSG00000021359	ASH1L_KO_mean_exp	3.23659
				ENSMUSG00000021359	TKO_mean_exp	3.20804
				ENSMUSG00000021359	QKO_mean_exp	4.01652
				ENSMUSG00000021359	QuiKO_mean_exp	4.04079
				ENSMUSG00000001504	PA_mean_exp	3.95968
				ENSMUSG00000001504	ASH1L_KO_mean_exp	5.11707
				ENSMUSG00000001504	TKO_mean_exp	3.50087
				ENSMUSG00000001504	QKO_mean_exp	3.64525
				ENSMUSG00000001504	QuiKO_mean_exp	3.10688
				ENSMUSG00000064138	PA_mean_exp	2.91963
				ENSMUSG00000064138	ASH1L_KO_mean_exp	2.51537
				ENSMUSG00000064138	TKO_mean_exp	1.99279
				ENSMUSG00000064138	QKO_mean_exp	2.23907
				ENSMUSG00000064138	QuiKO_mean_exp	1.98972
				ENSMUSG00000069171	PA_mean_exp	3.85625
				ENSMUSG00000069171	ASH1L_KO_mean_exp	5.02679
				ENSMUSG00000069171	TKO_mean_exp	3.93658
				ENSMUSG00000069171	QKO_mean_exp	5.29031
				ENSMUSG00000069171	QuiKO_mean_exp	3.7774
				ENSMUSG00000021709	PA_mean_exp	4.93944
				ENSMUSG00000021709	ASH1L_KO_mean_exp	4.31877
				ENSMUSG00000021709	TKO_mean_exp	3.81207
				ENSMUSG00000021709	QKO_mean_exp	4.17915
				ENSMUSG00000021709	QuiKO_mean_exp	4.09245
				ENSMUSG00000046169	PA_mean_exp	0.956601
				ENSMUSG00000046169	ASH1L_KO_mean_exp	0.708727
				ENSMUSG00000046169	TKO_mean_exp	1.79081
				ENSMUSG00000046169	QKO_mean_exp	2.32621
				ENSMUSG00000046169	QuiKO_mean_exp	0.849509
				ENSMUSG00000104861	PA_mean_exp	1.87625
				ENSMUSG00000104861	ASH1L_KO_mean_exp	0.84704
				ENSMUSG00000104861	TKO_mean_exp	1.54553
				ENSMUSG00000104861	QKO_mean_exp	1.99287
				ENSMUSG00000104861	QuiKO_mean_exp	2.31684
				ENSMUSG00000051367	PA_mean_exp	4.55819
				ENSMUSG00000051367	ASH1L_KO_mean_exp	4.48009
				ENSMUSG00000051367	TKO_mean_exp	3.47321
				ENSMUSG00000051367	QKO_mean_exp	4.57153
				ENSMUSG00000051367	QuiKO_mean_exp	4.37522
				ENSMUSG00000116305	PA_mean_exp	3.25869
				ENSMUSG00000116305	ASH1L_KO_mean_exp	3.37384
				ENSMUSG00000116305	TKO_mean_exp	2.95069
				ENSMUSG00000116305	QKO_mean_exp	2.97977
				ENSMUSG00000116305	QuiKO_mean_exp	3.36712
				ENSMUSG00000033581	PA_mean_exp	3.61266
				ENSMUSG00000033581	ASH1L_KO_mean_exp	2.91738
				ENSMUSG00000033581	TKO_mean_exp	4.41791
				ENSMUSG00000033581	QKO_mean_exp	3.89089
				ENSMUSG00000033581	QuiKO_mean_exp	3.53822
				ENSMUSG00000022708	PA_mean_exp	2.5762
				ENSMUSG00000022708	ASH1L_KO_mean_exp	2.47092
				ENSMUSG00000022708	TKO_mean_exp	1.36875
				ENSMUSG00000022708	QKO_mean_exp	2.22068
				ENSMUSG00000022708	QuiKO_mean_exp	1.6841
				ENSMUSG00000022636	PA_mean_exp	3.46505
				ENSMUSG00000022636	ASH1L_KO_mean_exp	2.13
				ENSMUSG00000022636	TKO_mean_exp	5.22081
				ENSMUSG00000022636	QKO_mean_exp	5.72622
				ENSMUSG00000022636	QuiKO_mean_exp	3.76011
				ENSMUSG00000091243	PA_mean_exp	4.12016
				ENSMUSG00000091243	ASH1L_KO_mean_exp	4.79501
				ENSMUSG00000091243	TKO_mean_exp	3.09206
				ENSMUSG00000091243	QKO_mean_exp	4.48166
				ENSMUSG00000091243	QuiKO_mean_exp	2.46354
				ENSMUSG00000069729	PA_mean_exp	3.63687
				ENSMUSG00000069729	ASH1L_KO_mean_exp	3.11425
				ENSMUSG00000069729	TKO_mean_exp	3.2257
				ENSMUSG00000069729	QKO_mean_exp	3.30746
				ENSMUSG00000069729	QuiKO_mean_exp	3.235
				ENSMUSG00000002365	PA_mean_exp	5.17419
				ENSMUSG00000002365	ASH1L_KO_mean_exp	5.34805
				ENSMUSG00000002365	TKO_mean_exp	5.61009
				ENSMUSG00000002365	QKO_mean_exp	5.16088
				ENSMUSG00000002365	QuiKO_mean_exp	4.96987
				ENSMUSG00000023845	PA_mean_exp	4.18838
				ENSMUSG00000023845	ASH1L_KO_mean_exp	3.94432
				ENSMUSG00000023845	TKO_mean_exp	3.46426
				ENSMUSG00000023845	QKO_mean_exp	3.85108
				ENSMUSG00000023845	QuiKO_mean_exp	4.17364
				ENSMUSG00000024087	PA_mean_exp	6.07735
				ENSMUSG00000024087	ASH1L_KO_mean_exp	5.43175
				ENSMUSG00000024087	TKO_mean_exp	4.44024
				ENSMUSG00000024087	QKO_mean_exp	5.46077
				ENSMUSG00000024087	QuiKO_mean_exp	5.16511
				ENSMUSG00000053477	PA_mean_exp	3.09014
				ENSMUSG00000053477	ASH1L_KO_mean_exp	2.76874
				ENSMUSG00000053477	TKO_mean_exp	2.94275
				ENSMUSG00000053477	QKO_mean_exp	2.82777
				ENSMUSG00000053477	QuiKO_mean_exp	2.13529
				ENSMUSG00000024985	PA_mean_exp	4.04642
				ENSMUSG00000024985	ASH1L_KO_mean_exp	4.526
				ENSMUSG00000024985	TKO_mean_exp	2.55688
				ENSMUSG00000024985	QKO_mean_exp	2.48587
				ENSMUSG00000024985	QuiKO_mean_exp	2.56225
				ENSMUSG00000074746	PA_mean_exp	3.86607
				ENSMUSG00000074746	ASH1L_KO_mean_exp	3.99191
				ENSMUSG00000074746	TKO_mean_exp	3.29814
				ENSMUSG00000074746	QKO_mean_exp	3.76859
				ENSMUSG00000074746	QuiKO_mean_exp	3.08441

## Sheet: Figure 3
	Figure 3b - mass spectrometry values for H3K27me					Figure 3c - Log2 fold changes of gene expression comparing PA to TKO,
	Sample	H3K27me1	H3K27me2	H3K27me3		log2FoldChange	cond
	mMSC_PA_rep1	23.8971	42.3271	10.521		0.305997	Genes with significant H3K27me3 invasion in their gene body
	mMSC_PA_rep2	28.357	37.1772	7.82895		-0.28989	Genes with significant H3K27me3 invasion in their gene body
	mMSC_PA_rep3	24.2304	42.6069	10.1766		-0.41929	Genes with significant H3K27me3 invasion in their gene body
	mMSC_SETD2KO_rep1	23.2362	57.1125	7.7185		-0.592866	Genes with significant H3K27me3 invasion in their gene body
	mMSC_SETD2KO_rep2	21.4401	59.4022	10.3221		0.625168	Genes with significant H3K27me3 invasion in their gene body
	mMSC_SETD2KO_rep3	22.7838	49.2118	7.94398		-2.98707	Genes with significant H3K27me3 invasion in their gene body
	mMSC_NSD12_DKO_rep1	17.8823	52.6571	13.619		-0.313696	Genes with significant H3K27me3 invasion in their gene body
	mMSC_NSD12_DKO_rep2	17.9404	51.8838	14.0463		-0.439232	Genes with significant H3K27me3 invasion in their gene body
	mMSC_H3K36M_OE_rep1	13.3097	56.7323	15.0206		-0.979947	Genes with significant H3K27me3 invasion in their gene body
	mMSC_H3K36M_OE_rep2	14.4793	55.1062	15.377		0.272052	Genes with significant H3K27me3 invasion in their gene body
	mMSC_NSD12_SETD2_TKO_rep1	11.4801	59.297	19.0676		-0.735205	Genes with significant H3K27me3 invasion in their gene body
	mMSC_NSD12_SETD2_TKO_rep2	11.8191	58.2556	16.4489		-0.439883	Genes with significant H3K27me3 invasion in their gene body
	mMSC_NSD12_SETD2_TKO_rep3	9.82875	60.6905	20.0997		-0.280945	Genes with significant H3K27me3 invasion in their gene body
	mMSC_NSD123_SETD2_QKO_rep1	8.99477	63.1064	21.4844		0.321375	Genes with significant H3K27me3 invasion in their gene body
	mMSC_NSD123_SETD2_QKO_rep2	9.92686	61.506	20.4243		0.773074	Genes with significant H3K27me3 invasion in their gene body
	mMSC_NSD123_SETD2_QKO_rep3	7.74648	60.3844	24.0369		-0.032677	Genes with significant H3K27me3 invasion in their gene body
	mMSC_NSD123_SETD2_ASH1L_QuiKO_rep1	6.28362	57.856	30.625		-0.348889	Genes with significant H3K27me3 invasion in their gene body
	mMSC_NSD123_SETD2_ASH1L_QuiKO_rep2	8.0906	59.3122	25.3711		-1.47109	Genes with significant H3K27me3 invasion in their gene body
	mMSC_NSD123_SETD2_ASH1L_QuiKO_rep3	6.39676	60.9461	26.4948		-0.644611	Genes with significant H3K27me3 invasion in their gene body
						-1.25659	Genes with significant H3K27me3 invasion in their gene body
						-0.369312	Genes with significant H3K27me3 invasion in their gene body
						-0.357117	Genes with significant H3K27me3 invasion in their gene body
						0.0142006	Genes with significant H3K27me3 invasion in their gene body
						-0.0424937	Genes with significant H3K27me3 invasion in their gene body
						-1.28983	Genes with significant H3K27me3 invasion in their gene body
						-0.240037	Genes with significant H3K27me3 invasion in their gene body
						-0.449187	Genes with significant H3K27me3 invasion in their gene body
						0.00533173	Genes with significant H3K27me3 invasion in their gene body
						-6.55484	Genes with significant H3K27me3 invasion in their gene body
						-0.67547	Genes with significant H3K27me3 invasion in their gene body
						-2.80887	Genes with significant H3K27me3 invasion in their gene body
						0.0196882	Genes with significant H3K27me3 invasion in their gene body
						0.596528	Genes with significant H3K27me3 invasion in their gene body
						-0.63936	Genes with significant H3K27me3 invasion in their gene body
						-1.80435	Genes with significant H3K27me3 invasion in their gene body
						-0.341975	Genes with significant H3K27me3 invasion in their gene body
						-1.5277	Genes with significant H3K27me3 invasion in their gene body
						0.675417	Genes with significant H3K27me3 invasion in their gene body
						0.343945	Genes with significant H3K27me3 invasion in their gene body
						-1.30749	Genes with significant H3K27me3 invasion in their gene body
						-0.498849	Genes with significant H3K27me3 invasion in their gene body
						-8.6009	Genes with significant H3K27me3 invasion in their gene body
						-0.543433	Genes with significant H3K27me3 invasion in their gene body
						-3.5911	Genes with significant H3K27me3 invasion in their gene body
						-0.135459	Genes with significant H3K27me3 invasion in their gene body
						-1.12306	Genes with significant H3K27me3 invasion in their gene body
						0.0195562	Genes with significant H3K27me3 invasion in their gene body
						1.27552	Genes with significant H3K27me3 invasion in their gene body
						0.616876	Genes with significant H3K27me3 invasion in their gene body
						-0.307877	Genes with significant H3K27me3 invasion in their gene body
						-0.661543	Genes with significant H3K27me3 invasion in their gene body
						-0.536913	Genes with significant H3K27me3 invasion in their gene body
						0.415957	Genes with significant H3K27me3 invasion in their gene body
						-0.5178	Genes with significant H3K27me3 invasion in their gene body
						-0.78203	Genes with significant H3K27me3 invasion in their gene body
						-0.770484	Genes with significant H3K27me3 invasion in their gene body
						-2.05044	Genes with significant H3K27me3 invasion in their gene body
						-0.0831615	Genes with significant H3K27me3 invasion in their gene body
						-0.999983	Genes with significant H3K27me3 invasion in their gene body
						-0.363122	Genes with significant H3K27me3 invasion in their gene body
						-0.397532	Genes with significant H3K27me3 invasion in their gene body
						-5.53975	Genes with significant H3K27me3 invasion in their gene body
						0.436296	Genes with significant H3K27me3 invasion in their gene body
						-0.379061	Genes with significant H3K27me3 invasion in their gene body
						-1.24746	Genes with significant H3K27me3 invasion in their gene body
						-0.457118	Genes with significant H3K27me3 invasion in their gene body
						-0.0603619	Genes with significant H3K27me3 invasion in their gene body
						-0.000599	Genes with significant H3K27me3 invasion in their gene body
						-0.345309	Genes with significant H3K27me3 invasion in their gene body
						-0.245855	Genes with significant H3K27me3 invasion in their gene body
						-0.28289	Genes with significant H3K27me3 invasion in their gene body
						-0.157211	Genes with significant H3K27me3 invasion in their gene body
						0.178276	Genes with significant H3K27me3 invasion in their gene body
						0.108391	Genes with significant H3K27me3 invasion in their gene body
						-0.388723	Genes with significant H3K27me3 invasion in their gene body
						-0.374621	Genes with significant H3K27me3 invasion in their gene body
						-2.39439	Genes with significant H3K27me3 invasion in their gene body
						0.358389	Genes with significant H3K27me3 invasion in their gene body
						-0.819352	Genes with significant H3K27me3 invasion in their gene body
						0.606224	Genes with significant H3K27me3 invasion in their gene body
						-0.825129	Genes with significant H3K27me3 invasion in their gene body
						-1.01128	Genes with significant H3K27me3 invasion in their gene body
						-0.650509	Genes with significant H3K27me3 invasion in their gene body
						-0.65562	Genes with significant H3K27me3 invasion in their gene body
						-0.239127	Genes with significant H3K27me3 invasion in their gene body
						0.689952	Genes with significant H3K27me3 invasion in their gene body
						-0.673537	Genes with significant H3K27me3 invasion in their gene body
						-3.18367	Genes with significant H3K27me3 invasion in their gene body
						-0.180235	Genes with significant H3K27me3 invasion in their gene body
						-0.847166	Genes with significant H3K27me3 invasion in their gene body
						-1.54258	Genes with significant H3K27me3 invasion in their gene body
						-1.3678	Genes with significant H3K27me3 invasion in their gene body
						0.515654	Genes with significant H3K27me3 invasion in their gene body
						0.23687	Genes with significant H3K27me3 invasion in their gene body
						0.154067	Genes with significant H3K27me3 invasion in their gene body
						-4.62949	Genes with significant H3K27me3 invasion in their gene body
						-0.343899	Genes with significant H3K27me3 invasion in their gene body
						-0.40556	Genes with significant H3K27me3 invasion in their gene body
						0.40578	Genes with significant H3K27me3 invasion in their gene body
						0.706243	Genes with significant H3K27me3 invasion in their gene body
						0.307848	Genes with significant H3K27me3 invasion in their gene body
						0.238329	Genes with significant H3K27me3 invasion in their gene body
						1.83249	Genes with significant H3K27me3 invasion in their gene body
						0.804684	Genes with significant H3K27me3 invasion in their gene body
						-0.476703	Genes with significant H3K27me3 invasion in their gene body
						-1.3151	Genes with significant H3K27me3 invasion in their gene body
						-0.4237	Genes with significant H3K27me3 invasion in their gene body
						0.622123	Genes with significant H3K27me3 invasion in their gene body
						-0.46026	Genes with significant H3K27me3 invasion in their gene body
						0.458457	Genes with significant H3K27me3 invasion in their gene body
						-0.57584	Genes with significant H3K27me3 invasion in their gene body
						-0.279062	Genes with significant H3K27me3 invasion in their gene body
						-0.225542	Genes with significant H3K27me3 invasion in their gene body
						-0.92943	Genes with significant H3K27me3 invasion in their gene body
						-2.46609	Genes with significant H3K27me3 invasion in their gene body
						-6.06027	Genes with significant H3K27me3 invasion in their gene body
						-5.73635	Genes with significant H3K27me3 invasion in their gene body
						-0.611414	Genes with significant H3K27me3 invasion in their gene body
						-0.824296	Genes with significant H3K27me3 invasion in their gene body
						0.131476	Genes with significant H3K27me3 invasion in their gene body
						-0.444247	Genes with significant H3K27me3 invasion in their gene body
						-1.38772	Genes with significant H3K27me3 invasion in their gene body
						-0.195948	Genes with significant H3K27me3 invasion in their gene body
						-0.669173	Genes with significant H3K27me3 invasion in their gene body
						-0.875737	Genes with significant H3K27me3 invasion in their gene body
						-0.471075	Genes with significant H3K27me3 invasion in their gene body
						0.0446268	Genes with significant H3K27me3 invasion in their gene body
						0.394943	Genes with significant H3K27me3 invasion in their gene body
						-0.0655545	Genes with significant H3K27me3 invasion in their gene body
						-0.437965	Genes with significant H3K27me3 invasion in their gene body
						-0.8411	Genes with significant H3K27me3 invasion in their gene body
						0.560366	Genes with significant H3K27me3 invasion in their gene body
						0.314239	Genes with significant H3K27me3 invasion in their gene body
						0.248565	Genes with significant H3K27me3 invasion in their gene body
						-1.00031	Genes with significant H3K27me3 invasion in their gene body
						-5.71425	Genes with significant H3K27me3 invasion in their gene body
						-0.570679	Genes with significant H3K27me3 invasion in their gene body
						-0.767218	Genes with significant H3K27me3 invasion in their gene body
						-0.00333014	Genes with significant H3K27me3 invasion in their gene body
						-5.82315	Genes with significant H3K27me3 invasion in their gene body
						-0.802965	Genes with significant H3K27me3 invasion in their gene body
						0.221256	Genes with significant H3K27me3 invasion in their gene body
						-1.18761	Genes with significant H3K27me3 invasion in their gene body
						-0.195011	Genes with significant H3K27me3 invasion in their gene body
						0.114463	Genes with significant H3K27me3 invasion in their gene body
						-1.74782	Genes with significant H3K27me3 invasion in their gene body
						-0.363197	Genes with significant H3K27me3 invasion in their gene body
						0.147528	Genes with significant H3K27me3 invasion in their gene body
						-0.175737	Genes with significant H3K27me3 invasion in their gene body
						-0.320522	Genes with significant H3K27me3 invasion in their gene body
						-4.65676	Genes with significant H3K27me3 invasion in their gene body
						-1.21753	Genes with significant H3K27me3 invasion in their gene body
						-1.75386	Genes with significant H3K27me3 invasion in their gene body
						-0.796709	Genes with significant H3K27me3 invasion in their gene body
						-0.63557	Genes with significant H3K27me3 invasion in their gene body
						-1.34551	Genes with significant H3K27me3 invasion in their gene body
						-0.289723	Genes with significant H3K27me3 invasion in their gene body
						-0.388315	Genes with significant H3K27me3 invasion in their gene body
						0.0362566	Genes with significant H3K27me3 invasion in their gene body
						0.535483	Genes with significant H3K27me3 invasion in their gene body
						-2.71879	Genes with significant H3K27me3 invasion in their gene body
						0.409178	Genes with significant H3K27me3 invasion in their gene body
						-0.717867	Genes with significant H3K27me3 invasion in their gene body
						-0.0548741	Genes with significant H3K27me3 invasion in their gene body
						-1.11971	Genes with significant H3K27me3 invasion in their gene body
						-0.736753	Genes with significant H3K27me3 invasion in their gene body
						-0.0916555	Genes with significant H3K27me3 invasion in their gene body
						0.408154	Genes with significant H3K27me3 invasion in their gene body
						0.537148	Genes with significant H3K27me3 invasion in their gene body
						0.0962145	Genes with significant H3K27me3 invasion in their gene body
						-1.52147	Genes with significant H3K27me3 invasion in their gene body
						0.0648372	Genes with significant H3K27me3 invasion in their gene body
						-0.862125	Genes with significant H3K27me3 invasion in their gene body
						-0.133076	Genes with significant H3K27me3 invasion in their gene body
						-0.590107	Genes with significant H3K27me3 invasion in their gene body
						-1.1285	Genes with significant H3K27me3 invasion in their gene body
						-2.04463	Genes with significant H3K27me3 invasion in their gene body
						-0.768615	Genes with significant H3K27me3 invasion in their gene body
						-0.394048	Genes with significant H3K27me3 invasion in their gene body
						0.467213	Genes with significant H3K27me3 invasion in their gene body
						-10.747	Genes with significant H3K27me3 invasion in their gene body
						-0.411593	Genes with significant H3K27me3 invasion in their gene body
						-0.754804	Genes with significant H3K27me3 invasion in their gene body
						-0.997669	Genes with significant H3K27me3 invasion in their gene body
						0.744926	Genes with significant H3K27me3 invasion in their gene body
						0.0718228	Genes with significant H3K27me3 invasion in their gene body
						-3.24883	Genes with significant H3K27me3 invasion in their gene body
						0.562058	Genes with significant H3K27me3 invasion in their gene body
						-0.131003	Genes with significant H3K27me3 invasion in their gene body
						0.519249	Genes with significant H3K27me3 invasion in their gene body
						5.53794	Genes with significant H3K27me3 invasion in their gene body
						0.470154	Genes with significant H3K27me3 invasion in their gene body
						-0.256074	Genes with significant H3K27me3 invasion in their gene body
						0.356549	Genes with significant H3K27me3 invasion in their gene body
						0.107648	Genes with significant H3K27me3 invasion in their gene body
						-0.850285	Genes with significant H3K27me3 invasion in their gene body
						-0.159221	Genes with significant H3K27me3 invasion in their gene body
						-0.37933	Genes with significant H3K27me3 invasion in their gene body
						0.362609	Genes with significant H3K27me3 invasion in their gene body
						0.125977	Genes with significant H3K27me3 invasion in their gene body
						-0.285151	Genes with significant H3K27me3 invasion in their gene body
						0.289486	Genes with significant H3K27me3 invasion in their gene body
						0.0769577	Genes with significant H3K27me3 invasion in their gene body
						-0.0761956	Genes with significant H3K27me3 invasion in their gene body
						-0.743615	Genes with significant H3K27me3 invasion in their gene body
						-0.45127	Genes with significant H3K27me3 invasion in their gene body
						-2.93112	Genes with significant H3K27me3 invasion in their gene body
						-0.0249816	Genes with significant H3K27me3 invasion in their gene body
						0.549523	Genes with significant H3K27me3 invasion in their gene body
						-0.324273	Genes with significant H3K27me3 invasion in their gene body
						0.529753	Genes with significant H3K27me3 invasion in their gene body
						0.672796	Genes with significant H3K27me3 invasion in their gene body
						-0.927106	Genes with significant H3K27me3 invasion in their gene body
						-0.979182	Genes with significant H3K27me3 invasion in their gene body
						-14.0666	Genes with significant H3K27me3 invasion in their gene body
						0.521133	Genes with significant H3K27me3 invasion in their gene body
						-3.53358	Genes with significant H3K27me3 invasion in their gene body
						0.101533	Genes with significant H3K27me3 invasion in their gene body
						-0.4538	Genes with significant H3K27me3 invasion in their gene body
						-0.542809	Genes with significant H3K27me3 invasion in their gene body
						-0.655051	Genes with significant H3K27me3 invasion in their gene body
						-0.354457	Genes with significant H3K27me3 invasion in their gene body
						-0.400982	Genes with significant H3K27me3 invasion in their gene body
						-0.516361	Genes with significant H3K27me3 invasion in their gene body
						-1.41184	Genes with significant H3K27me3 invasion in their gene body
						-0.089424	Genes with significant H3K27me3 invasion in their gene body
						-0.584729	Genes with significant H3K27me3 invasion in their gene body
						0.150812	Genes with significant H3K27me3 invasion in their gene body
						-2.31563	Genes with significant H3K27me3 invasion in their gene body
						-1.08108	Genes with significant H3K27me3 invasion in their gene body
						-0.822544	Genes with significant H3K27me3 invasion in their gene body
						-0.328976	Genes with significant H3K27me3 invasion in their gene body
						0.961138	Genes with significant H3K27me3 invasion in their gene body
						-3.67739	Genes with significant H3K27me3 invasion in their gene body
						-0.602137	Genes with significant H3K27me3 invasion in their gene body
						-0.455437	Genes with significant H3K27me3 invasion in their gene body
						0.834945	Genes with significant H3K27me3 invasion in their gene body
						-3.27196	Genes with significant H3K27me3 invasion in their gene body
						-1.77402	Genes with significant H3K27me3 invasion in their gene body
						-1.05281	Genes with significant H3K27me3 invasion in their gene body
						-1.82803	Genes with significant H3K27me3 invasion in their gene body
						-0.482031	Genes with significant H3K27me3 invasion in their gene body
						0.0490062	Genes with significant H3K27me3 invasion in their gene body
						-1.58091	Genes with significant H3K27me3 invasion in their gene body
						0.144911	Genes with significant H3K27me3 invasion in their gene body
						-1.01705	Genes with significant H3K27me3 invasion in their gene body
						-0.725674	Genes with significant H3K27me3 invasion in their gene body
						0.349759	Genes with significant H3K27me3 invasion in their gene body
						-2.30658	Genes with significant H3K27me3 invasion in their gene body
						-2.24863	Genes with significant H3K27me3 invasion in their gene body
						-3.21324	Genes with significant H3K27me3 invasion in their gene body
						-0.362805	Genes with significant H3K27me3 invasion in their gene body
						-2.68704	Genes with significant H3K27me3 invasion in their gene body
						-4.80299	Genes with significant H3K27me3 invasion in their gene body
						-0.00526117	Genes with significant H3K27me3 invasion in their gene body
						0.317814	Genes with significant H3K27me3 invasion in their gene body
						-0.662515	Genes with significant H3K27me3 invasion in their gene body
						0.277518	Genes with significant H3K27me3 invasion in their gene body
						-1.43725	Genes with significant H3K27me3 invasion in their gene body
						0.240137	Genes with significant H3K27me3 invasion in their gene body
						0.550078	Genes with significant H3K27me3 invasion in their gene body
						-0.00975223	Genes with significant H3K27me3 invasion in their gene body
						-0.334602	Genes with significant H3K27me3 invasion in their gene body
						2.45529	Genes with significant H3K27me3 invasion in their gene body
						-0.0180159	Genes with significant H3K27me3 invasion in their gene body
						0.26781	Genes with significant H3K27me3 invasion in their gene body
						-1.32071	Genes with significant H3K27me3 invasion in their gene body
						0.625886	Genes with significant H3K27me3 invasion in their gene body
						-0.485221	Genes with significant H3K27me3 invasion in their gene body
						0.919674	Genes with significant H3K27me3 invasion in their gene body
						-0.171834	Genes with significant H3K27me3 invasion in their gene body
						-0.626995	Genes with significant H3K27me3 invasion in their gene body
						0.0607606	Genes with significant H3K27me3 invasion in their gene body
						-0.338343	Genes with significant H3K27me3 invasion in their gene body
						0.377055	Genes with significant H3K27me3 invasion in their gene body
						1.18109	Genes with significant H3K27me3 invasion in their gene body
						1.48853	Genes with significant H3K27me3 invasion in their gene body
						-5.58239	Genes with significant H3K27me3 invasion in their gene body
						-1.52418	Genes with significant H3K27me3 invasion in their gene body
						0.334319	Genes with significant H3K27me3 invasion in their gene body
						-1.20953	Genes with significant H3K27me3 invasion in their gene body
						0.349598	Genes with significant H3K27me3 invasion in their gene body
						-0.137499	Genes with significant H3K27me3 invasion in their gene body
						-0.818411	Genes with significant H3K27me3 invasion in their gene body
						0.85472	Genes with significant H3K27me3 invasion in their gene body
						-0.326909	Genes with significant H3K27me3 invasion in their gene body
						-0.795614	Genes with significant H3K27me3 invasion in their gene body
						-1.13298	Genes with significant H3K27me3 invasion in their gene body
						0.478861	Genes with significant H3K27me3 invasion in their gene body
						-0.614105	Genes with significant H3K27me3 invasion in their gene body
						-0.92994	Genes with significant H3K27me3 invasion in their gene body
						-0.0119148	Genes with significant H3K27me3 invasion in their gene body
						0.849857	Genes with significant H3K27me3 invasion in their gene body
						-0.502481	Genes with significant H3K27me3 invasion in their gene body
						-0.812209	Genes with significant H3K27me3 invasion in their gene body
						-0.753264	Genes with significant H3K27me3 invasion in their gene body
						0.801299	Genes with significant H3K27me3 invasion in their gene body
						-1.73091	Genes with significant H3K27me3 invasion in their gene body
						0.812933	Genes with significant H3K27me3 invasion in their gene body
						-0.214825	Genes with significant H3K27me3 invasion in their gene body
						-1.28698	Genes with significant H3K27me3 invasion in their gene body
						-0.157982	Genes with significant H3K27me3 invasion in their gene body
						-1.29124	Genes with significant H3K27me3 invasion in their gene body
						-3.30359	Genes with significant H3K27me3 invasion in their gene body
						0.145351	Genes with significant H3K27me3 invasion in their gene body
						-0.100981	Genes with significant H3K27me3 invasion in their gene body
						0.254141	Genes with significant H3K27me3 invasion in their gene body
						-0.408443	Genes with significant H3K27me3 invasion in their gene body
						-0.523851	Genes with significant H3K27me3 invasion in their gene body
						-1.07062	Genes with significant H3K27me3 invasion in their gene body
						-0.0317308	Genes with significant H3K27me3 invasion in their gene body
						-0.177892	Genes with significant H3K27me3 invasion in their gene body
						0.682368	Genes with significant H3K27me3 invasion in their gene body
						1.50275	Genes with significant H3K27me3 invasion in their gene body
						3.04152	Genes with significant H3K27me3 invasion in their gene body
						-0.45898	Genes with significant H3K27me3 invasion in their gene body
						-0.932535	Genes with significant H3K27me3 invasion in their gene body
						1.77239	Genes with significant H3K27me3 invasion in their gene body
						-0.25701	Genes with significant H3K27me3 invasion in their gene body
						-1.08942	Genes with significant H3K27me3 invasion in their gene body
						0.157734	Genes with significant H3K27me3 invasion in their gene body
						-0.476259	Genes with significant H3K27me3 invasion in their gene body
						-0.949483	Genes with significant H3K27me3 invasion in their gene body
						-0.353869	Genes with significant H3K27me3 invasion in their gene body
						-0.611531	Genes with significant H3K27me3 invasion in their gene body
						-0.745238	Genes with significant H3K27me3 invasion in their gene body
						-0.272795	Genes with significant H3K27me3 invasion in their gene body
						1.83313	Genes with significant H3K27me3 invasion in their gene body
						1.54591	Genes with significant H3K27me3 invasion in their gene body
						0.837618	Genes with significant H3K27me3 invasion in their gene body
						-0.141745	Genes with significant H3K27me3 invasion in their gene body
						-2.25824	Genes with significant H3K27me3 invasion in their gene body
						0.0232464	Genes with significant H3K27me3 invasion in their gene body
						-0.843716	Genes with significant H3K27me3 invasion in their gene body
						0.114226	Genes with significant H3K27me3 invasion in their gene body
						0.490488	Genes with significant H3K27me3 invasion in their gene body
						-1.24309	Genes with significant H3K27me3 invasion in their gene body
						0.411041	Genes with significant H3K27me3 invasion in their gene body
						0.067133	Genes with significant H3K27me3 invasion in their gene body
						0.0289315	Genes with significant H3K27me3 invasion in their gene body
						-0.0278512	Genes with significant H3K27me3 invasion in their gene body
						0.0766087	Genes with significant H3K27me3 invasion in their gene body
						0.538845	Genes with significant H3K27me3 invasion in their gene body
						-0.0861608	Genes with significant H3K27me3 invasion in their gene body
						0.719117	Genes with significant H3K27me3 invasion in their gene body
						-0.405314	Genes with significant H3K27me3 invasion in their gene body
						-0.417657	Genes with significant H3K27me3 invasion in their gene body
						-0.904463	Genes with significant H3K27me3 invasion in their gene body
						-0.194724	Genes with significant H3K27me3 invasion in their gene body
						-0.0375591	Genes with significant H3K27me3 invasion in their gene body
						0.278337	Genes with significant H3K27me3 invasion in their gene body
						-1.90725	Genes with significant H3K27me3 invasion in their gene body
						0.356855	Genes with significant H3K27me3 invasion in their gene body
						-0.447864	Genes with significant H3K27me3 invasion in their gene body
						-2.06443	Genes with significant H3K27me3 invasion in their gene body
						-0.217022	Genes with significant H3K27me3 invasion in their gene body
						-0.103366	Genes with significant H3K27me3 invasion in their gene body
						1.27255	Genes with significant H3K27me3 invasion in their gene body
						0.295124	Genes with significant H3K27me3 invasion in their gene body
						0.523386	Genes with significant H3K27me3 invasion in their gene body
						-3.67004	Genes with significant H3K27me3 invasion in their gene body
						-0.482497	Genes with significant H3K27me3 invasion in their gene body
						-0.872349	Genes with significant H3K27me3 invasion in their gene body
						0.310865	Genes with significant H3K27me3 invasion in their gene body
						0.249918	Genes with significant H3K27me3 invasion in their gene body
						0.240495	Genes with significant H3K27me3 invasion in their gene body
						0.181006	Genes with significant H3K27me3 invasion in their gene body
						-0.345376	Genes with significant H3K27me3 invasion in their gene body
						0.653104	Genes with significant H3K27me3 invasion in their gene body
						0.678283	Genes with significant H3K27me3 invasion in their gene body
						-3.04111	Genes with significant H3K27me3 invasion in their gene body
						1.33034	Genes with significant H3K27me3 invasion in their gene body
						0.794078	Genes with significant H3K27me3 invasion in their gene body
						0.395355	Genes with significant H3K27me3 invasion in their gene body
						-0.521493	Genes with significant H3K27me3 invasion in their gene body
						0.580974	Genes with significant H3K27me3 invasion in their gene body
						1.37977	Genes with significant H3K27me3 invasion in their gene body
						2.68555	Genes with significant H3K27me3 invasion in their gene body
						-0.832587	Genes with significant H3K27me3 invasion in their gene body
						0.958384	Genes with significant H3K27me3 invasion in their gene body
						-0.342118	Genes with significant H3K27me3 invasion in their gene body
						1.57924	Genes with significant H3K27me3 invasion in their gene body
						0.243128	Genes with significant H3K27me3 invasion in their gene body
						-1.2464	Genes with significant H3K27me3 invasion in their gene body
						0.0774221	Genes with significant H3K27me3 invasion in their gene body
						0.676531	Genes with significant H3K27me3 invasion in their gene body
						0.322352	Genes with significant H3K27me3 invasion in their gene body
						-0.207206	Genes with significant H3K27me3 invasion in their gene body
						-0.953705	Genes with significant H3K27me3 invasion in their gene body
						0.169458	Genes with significant H3K27me3 invasion in their gene body
						-0.536732	Genes with significant H3K27me3 invasion in their gene body
						-0.345409	Genes with significant H3K27me3 invasion in their gene body
						0.546216	Genes with significant H3K27me3 invasion in their gene body
						0.222967	Genes with significant H3K27me3 invasion in their gene body
						0.282194	Genes with significant H3K27me3 invasion in their gene body
						-0.22269	Genes with significant H3K27me3 invasion in their gene body
						1.13457	Genes with significant H3K27me3 invasion in their gene body
						0.532034	Genes with significant H3K27me3 invasion in their gene body
						1.14837	Genes with significant H3K27me3 invasion in their gene body
						0.346261	Genes with significant H3K27me3 invasion in their gene body
						-0.382948	Genes with significant H3K27me3 invasion in their gene body
						0.284683	Genes with significant H3K27me3 invasion in their gene body
						0.112366	Genes with significant H3K27me3 invasion in their gene body
						0.79986	Genes with significant H3K27me3 invasion in their gene body
						0.075468	Genes with significant H3K27me3 invasion in their gene body
						0.729769	Genes with significant H3K27me3 invasion in their gene body
						0.0211295	Genes with significant H3K27me3 invasion in their gene body
						0.119244	Genes with significant H3K27me3 invasion in their gene body
						0.866679	Genes with significant H3K27me3 invasion in their gene body
						0.0914566	Genes with significant H3K27me3 invasion in their gene body
						0.152151	Genes with significant H3K27me3 invasion in their gene body
						-0.113969	Genes with significant H3K27me3 invasion in their gene body
						-2.67983	Genes with significant H3K27me3 invasion in their gene body
						0.164193	Genes with significant H3K27me3 invasion in their gene body
						0.209574	Genes with significant H3K27me3 invasion in their gene body
						0.446856	Genes with significant H3K27me3 invasion in their gene body
						-0.0982058	Genes with significant H3K27me3 invasion in their gene body
						0.0598399	Genes with significant H3K27me3 invasion in their gene body
						0.524303	Genes with significant H3K27me3 invasion in their gene body
						0.0432598	Genes with significant H3K27me3 invasion in their gene body
						-0.246386	Genes with significant H3K27me3 invasion in their gene body
						0.607657	Genes with significant H3K27me3 invasion in their gene body
						-0.194385	Genes with significant H3K27me3 invasion in their gene body
						-0.416853	Genes with significant H3K27me3 invasion in their gene body
						-1.23168	Genes with significant H3K27me3 invasion in their gene body
						-0.0810596	Genes with significant H3K27me3 invasion in their gene body
						0.0308663	Genes with significant H3K27me3 invasion in their gene body
						0.402001	Genes with significant H3K27me3 invasion in their gene body
						0.248793	Genes with significant H3K27me3 invasion in their gene body
						-0.325987	Genes with significant H3K27me3 invasion in their gene body
						-2.89268	Genes with significant H3K27me3 invasion in their gene body
						0.0308225	Genes with significant H3K27me3 invasion in their gene body
						-0.249605	Genes with significant H3K27me3 invasion in their gene body
						0.177524	Genes with significant H3K27me3 invasion in their gene body
						0.545378	Genes with significant H3K27me3 invasion in their gene body
						-0.118101	Genes with significant H3K27me3 invasion in their gene body
						0.165055	Genes with significant H3K27me3 invasion in their gene body
						-0.283497	Genes with significant H3K27me3 invasion in their gene body
						-0.879989	Genes with significant H3K27me3 invasion in their gene body
						0.175947	Genes with significant H3K27me3 invasion in their gene body
						-4.50765	Genes with significant H3K27me3 invasion in their gene body
						-1.88309	Genes with significant H3K27me3 invasion in their gene body
						-0.208916	Genes with significant H3K27me3 invasion in their gene body
						-0.397	Genes with significant H3K27me3 invasion in their gene body
						-1.21866	Genes with significant H3K27me3 invasion in their gene body
						-1.20813	Genes with significant H3K27me3 invasion in their gene body
						-2.10814	Genes with significant H3K27me3 invasion in their gene body
						-1.90887	Genes with significant H3K27me3 invasion in their gene body
						-4.07059	Genes with significant H3K27me3 invasion in their gene body
						-0.135523	Genes with significant H3K27me3 invasion in their gene body
						-0.217837	Genes with significant H3K27me3 invasion in their gene body
						-0.721112	Genes with significant H3K27me3 invasion in their gene body
						-2.13754	Genes with significant H3K27me3 invasion in their gene body
						0.0130719	Genes with significant H3K27me3 invasion in their gene body
						0.450165	Genes with significant H3K27me3 invasion in their gene body
						-0.221305	Genes with significant H3K27me3 invasion in their gene body
						-0.216428	Genes with significant H3K27me3 invasion in their gene body
						-0.657705	Genes with significant H3K27me3 invasion in their gene body
						10.9312	Genes with significant H3K27me3 invasion in their gene body
						0.100637	Genes with significant H3K27me3 invasion in their gene body
						0.041817	Genes with significant H3K27me3 invasion in their gene body
						0.577135	Genes with significant H3K27me3 invasion in their gene body
						0.50343	Genes with significant H3K27me3 invasion in their gene body
						-0.0744295	Genes with significant H3K27me3 invasion in their gene body
						-0.4816	Genes with significant H3K27me3 invasion in their gene body
						0.029305	Genes with significant H3K27me3 invasion in their gene body
						0.564558	Genes with significant H3K27me3 invasion in their gene body
						0.0102993	Genes with significant H3K27me3 invasion in their gene body
						0.347411	Genes with significant H3K27me3 invasion in their gene body
						0.845634	Genes with significant H3K27me3 invasion in their gene body
						-0.514821	Genes with significant H3K27me3 invasion in their gene body
						0.923323	Genes with significant H3K27me3 invasion in their gene body
						-0.924219	Genes with significant H3K27me3 invasion in their gene body
						-0.176984	Genes with significant H3K27me3 invasion in their gene body
						-0.153603	Genes with significant H3K27me3 invasion in their gene body
						0.878247	Genes with significant H3K27me3 invasion in their gene body
						1.10732	Genes with significant H3K27me3 invasion in their gene body
						0.413093	Genes with significant H3K27me3 invasion in their gene body
						0.448611	Genes with significant H3K27me3 invasion in their gene body
						-0.65509	Genes with significant H3K27me3 invasion in their gene body
						-0.413276	Genes with significant H3K27me3 invasion in their gene body
						-1.81471	Genes with significant H3K27me3 invasion in their gene body
						-0.33788	Genes with significant H3K27me3 invasion in their gene body
						-0.614691	Genes with significant H3K27me3 invasion in their gene body
						-1.94358	Genes with significant H3K27me3 invasion in their gene body
						-0.376749	Genes with significant H3K27me3 invasion in their gene body
						0.0927631	Genes with significant H3K27me3 invasion in their gene body
						0.365159	Genes with significant H3K27me3 invasion in their gene body
						-1.64343	Genes with significant H3K27me3 invasion in their gene body
						-0.355387	Genes with significant H3K27me3 invasion in their gene body
						-0.489958	Genes with significant H3K27me3 invasion in their gene body
						-1.4605	Genes with significant H3K27me3 invasion in their gene body
						1.58694	Genes with significant H3K27me3 invasion in their gene body
						-0.751125	Genes with significant H3K27me3 invasion in their gene body
						-1.55155	Genes with significant H3K27me3 invasion in their gene body
						0.0654606	Genes with significant H3K27me3 invasion in their gene body
						-1.38572	Genes with significant H3K27me3 invasion in their gene body
						-0.490887	Genes with significant H3K27me3 invasion in their gene body
						-2.35059	Genes with significant H3K27me3 invasion in their gene body
						-0.299464	Genes with significant H3K27me3 invasion in their gene body
						-1.08185	Genes with significant H3K27me3 invasion in their gene body
						-2.22467	Genes with significant H3K27me3 invasion in their gene body
						0.136763	Genes with significant H3K27me3 invasion in their gene body
						-1.01292	Genes with significant H3K27me3 invasion in their gene body
						0.246679	Genes with significant H3K27me3 invasion in their gene body
						-1.62223	Genes with significant H3K27me3 invasion in their gene body
						0.00362595	Genes with significant H3K27me3 invasion in their gene body
						0.096442	Genes with significant H3K27me3 invasion in their gene body
						-0.357941	Genes with significant H3K27me3 invasion in their gene body
						0.172034	Genes with significant H3K27me3 invasion in their gene body
						-0.438004	Genes with significant H3K27me3 invasion in their gene body
						-0.320747	Genes with significant H3K27me3 invasion in their gene body
						0.861925	Genes with significant H3K27me3 invasion in their gene body
						-3.99853	Genes with significant H3K27me3 invasion in their gene body
						0.345588	Genes with significant H3K27me3 invasion in their gene body
						-0.0834219	Genes with significant H3K27me3 invasion in their gene body
						-1.74971	Genes with significant H3K27me3 invasion in their gene body
						0.139133	Genes with significant H3K27me3 invasion in their gene body
						-2.50471	Genes with significant H3K27me3 invasion in their gene body
						-0.949717	Genes with significant H3K27me3 invasion in their gene body
						-1.8678	Genes with significant H3K27me3 invasion in their gene body
						-0.253237	Genes with significant H3K27me3 invasion in their gene body
						-0.358123	Genes with significant H3K27me3 invasion in their gene body
						-0.8045	Genes with significant H3K27me3 invasion in their gene body
						-0.59655	Genes with significant H3K27me3 invasion in their gene body
						0.0408169	Genes with significant H3K27me3 invasion in their gene body
						0.48408	Genes with significant H3K27me3 invasion in their gene body
						-0.739945	Genes with significant H3K27me3 invasion in their gene body
						0.496489	Genes with significant H3K27me3 invasion in their gene body
						0.44575	Genes with significant H3K27me3 invasion in their gene body
						-1.15386	Genes with significant H3K27me3 invasion in their gene body
						-0.566385	Genes with significant H3K27me3 invasion in their gene body
						0.00165412	Genes with significant H3K27me3 invasion in their gene body
						-0.482512	Genes with significant H3K27me3 invasion in their gene body
						-0.152659	Genes with significant H3K27me3 invasion in their gene body
						-0.743136	Genes with significant H3K27me3 invasion in their gene body
						0.0351601	Genes with significant H3K27me3 invasion in their gene body
						-0.535002	Genes with significant H3K27me3 invasion in their gene body
						-1.33438	Genes with significant H3K27me3 invasion in their gene body
						-3.37688	Genes with significant H3K27me3 invasion in their gene body
						-0.821053	Genes with significant H3K27me3 invasion in their gene body
						-0.0505481	Genes with significant H3K27me3 invasion in their gene body
						-1.03987	Genes with significant H3K27me3 invasion in their gene body
						-1.4759	Genes with significant H3K27me3 invasion in their gene body
						-1.58026	Genes with significant H3K27me3 invasion in their gene body
						0.146599	Genes with significant H3K27me3 invasion in their gene body
						-8.32355	Genes with significant H3K27me3 invasion in their gene body
						-1.07777	Genes with significant H3K27me3 invasion in their gene body
						-0.401798	Genes with significant H3K27me3 invasion in their gene body
						-0.228393	Genes with significant H3K27me3 invasion in their gene body
						-0.41785	Genes with significant H3K27me3 invasion in their gene body
						-3.19633	Genes with significant H3K27me3 invasion in their gene body
						-0.714322	Genes with significant H3K27me3 invasion in their gene body
						-0.520097	Genes with significant H3K27me3 invasion in their gene body
						0.0958981	Genes with significant H3K27me3 invasion in their gene body
						0.443175	Genes with significant H3K27me3 invasion in their gene body
						0.0367236	Genes with significant H3K27me3 invasion in their gene body
						-1.10256	Genes with significant H3K27me3 invasion in their gene body
						-0.367243	Genes with significant H3K27me3 invasion in their gene body
						1.66988	Genes with significant H3K27me3 invasion in their gene body
						-0.186067	Genes with significant H3K27me3 invasion in their gene body
						-2.57013	Genes with significant H3K27me3 invasion in their gene body
						-3.47905	Genes with significant H3K27me3 invasion in their gene body
						-0.329214	Genes with significant H3K27me3 invasion in their gene body
						-5.47879	Genes with significant H3K27me3 invasion in their gene body
						-1.06837	Genes with significant H3K27me3 invasion in their gene body
						-2.11938	Genes with significant H3K27me3 invasion in their gene body
						-2.57046	Genes with significant H3K27me3 invasion in their gene body
						-0.373926	Genes with significant H3K27me3 invasion in their gene body
						-0.424693	Genes with significant H3K27me3 invasion in their gene body
						-0.177663	Genes with significant H3K27me3 invasion in their gene body
						-1.05646	Genes with significant H3K27me3 invasion in their gene body
						-0.807294	Genes with significant H3K27me3 invasion in their gene body
						-1.50872	Genes with significant H3K27me3 invasion in their gene body
						-3.58457	Genes with significant H3K27me3 invasion in their gene body
						-0.443354	Genes with significant H3K27me3 invasion in their gene body
						-0.478019	Genes with significant H3K27me3 invasion in their gene body
						-1.7007	Genes with significant H3K27me3 invasion in their gene body
						-0.543769	Genes with significant H3K27me3 invasion in their gene body
						0.296253	Genes with significant H3K27me3 invasion in their gene body
						0.346459	Genes with significant H3K27me3 invasion in their gene body
						-0.274595	Genes with significant H3K27me3 invasion in their gene body
						-0.160909	Genes with significant H3K27me3 invasion in their gene body
						-1.24324	Genes with significant H3K27me3 invasion in their gene body
						-0.434024	Genes with significant H3K27me3 invasion in their gene body
						-6.35677	Genes with significant H3K27me3 invasion in their gene body
						0.179162	Genes with significant H3K27me3 invasion in their gene body
						0.489863	Genes with significant H3K27me3 invasion in their gene body
						0.219269	Genes with significant H3K27me3 invasion in their gene body
						0.213336	Genes with significant H3K27me3 invasion in their gene body
						0.395657	Genes with significant H3K27me3 invasion in their gene body
						0.123384	Genes with significant H3K27me3 invasion in their gene body
						0.126934	Genes with significant H3K27me3 invasion in their gene body
						0.62069	Genes with significant H3K27me3 invasion in their gene body
						0.227442	Genes with significant H3K27me3 invasion in their gene body
						0.166373	Genes with significant H3K27me3 invasion in their gene body
						-0.00947507	Genes with significant H3K27me3 invasion in their gene body
						-0.148614	Genes with significant H3K27me3 invasion in their gene body
						-0.637794	Genes with significant H3K27me3 invasion in their gene body
						2.6723	Genes with significant H3K27me3 invasion in their gene body
						-1.44075	Genes with significant H3K27me3 invasion in their gene body
						-0.838455	Genes with significant H3K27me3 invasion in their gene body
						0.297352	Genes with significant H3K27me3 invasion in their gene body
						1.48136	Genes with significant H3K27me3 invasion in their gene body
						-0.351545	Genes with significant H3K27me3 invasion in their gene body
						-0.43375	Genes with significant H3K27me3 invasion in their gene body
						-0.45903	Genes with significant H3K27me3 invasion in their gene body
						-1.62888	Genes with significant H3K27me3 invasion in their gene body
						-2.76425	Genes with significant H3K27me3 invasion in their gene body
						-0.513483	Genes with significant H3K27me3 invasion in their gene body
						-0.284503	Genes with significant H3K27me3 invasion in their gene body
						-0.0171496	Genes with significant H3K27me3 invasion in their gene body
						0.42723	Genes with significant H3K27me3 invasion in their gene body
						-0.702623	Genes with significant H3K27me3 invasion in their gene body
						-1.08268	Genes with significant H3K27me3 invasion in their gene body
						-2.24215	Genes with significant H3K27me3 invasion in their gene body
						-0.132973	Genes with significant H3K27me3 invasion in their gene body
						0.965061	Genes with significant H3K27me3 invasion in their gene body
						-0.159676	Genes with significant H3K27me3 invasion in their gene body
						-1.05743	Genes with significant H3K27me3 invasion in their gene body
						0.970196	Genes with significant H3K27me3 invasion in their gene body
						-0.014173	Genes with significant H3K27me3 invasion in their gene body
						-2.51382	Genes with significant H3K27me3 invasion in their gene body
						0.0599453	Genes with significant H3K27me3 invasion in their gene body
						0.7539	Genes with significant H3K27me3 invasion in their gene body
						1.05546	Genes with significant H3K27me3 invasion in their gene body
						0.252402	Genes with significant H3K27me3 invasion in their gene body
						1.16862	Genes with significant H3K27me3 invasion in their gene body
						-1.8013	Genes with significant H3K27me3 invasion in their gene body
						0.199057	Genes with significant H3K27me3 invasion in their gene body
						-0.543547	Genes with significant H3K27me3 invasion in their gene body
						-0.0562276	Genes with significant H3K27me3 invasion in their gene body
						-0.0281729	Genes with significant H3K27me3 invasion in their gene body
						-0.344981	Genes with significant H3K27me3 invasion in their gene body
						0.637106	Genes with significant H3K27me3 invasion in their gene body
						0.678719	Genes with significant H3K27me3 invasion in their gene body
						0.232176	Genes with significant H3K27me3 invasion in their gene body
						-2.03891	Genes with significant H3K27me3 invasion in their gene body
						0.0471576	Genes with significant H3K27me3 invasion in their gene body
						-0.163412	Genes with significant H3K27me3 invasion in their gene body
						-0.0732171	Genes with significant H3K27me3 invasion in their gene body
						0.0788297	Genes with significant H3K27me3 invasion in their gene body
						0.651533	Genes with significant H3K27me3 invasion in their gene body
						0.626108	Genes with significant H3K27me3 invasion in their gene body
						-0.0150487	Genes with significant H3K27me3 invasion in their gene body
						-0.501903	Genes with significant H3K27me3 invasion in their gene body
						-0.142535	Genes with significant H3K27me3 invasion in their gene body
						1.21951	Genes with significant H3K27me3 invasion in their gene body
						0.198522	Genes with significant H3K27me3 invasion in their gene body
						0.343792	Genes with significant H3K27me3 invasion in their gene body
						0.313584	Genes with significant H3K27me3 invasion in their gene body
						-0.393292	Genes with significant H3K27me3 invasion in their gene body
						0.41654	Genes with significant H3K27me3 invasion in their gene body
						-0.400058	Genes with significant H3K27me3 invasion in their gene body
						0.255218	Genes with significant H3K27me3 invasion in their gene body
						-3.29933	Genes with significant H3K27me3 invasion in their gene body
						0.0997527	Genes with significant H3K27me3 invasion in their gene body
						-1.43381	Genes with significant H3K27me3 invasion in their gene body
						0.631678	Genes with significant H3K27me3 invasion in their gene body
						0.0910974	Genes with significant H3K27me3 invasion in their gene body
						1.31719	Genes with significant H3K27me3 invasion in their gene body
						0.384519	Genes with significant H3K27me3 invasion in their gene body
						0.325288	Genes with significant H3K27me3 invasion in their gene body
						-0.293251	Genes with significant H3K27me3 invasion in their gene body
						-0.0807046	Genes with significant H3K27me3 invasion in their gene body
						2.58379	Genes with significant H3K27me3 invasion in their gene body
						-0.0174737	Genes with significant H3K27me3 invasion in their gene body
						0.722971	Genes with significant H3K27me3 invasion in their gene body
						0.0621131	Genes with significant H3K27me3 invasion in their gene body
						-0.323552	Genes with significant H3K27me3 invasion in their gene body
						-0.963147	Genes with significant H3K27me3 invasion in their gene body
						0.470829	Genes with significant H3K27me3 invasion in their gene body
						-0.130641	Genes with significant H3K27me3 invasion in their gene body
						-0.129906	Genes with significant H3K27me3 invasion in their gene body
						-0.196515	Genes with significant H3K27me3 invasion in their gene body
						-0.176846	Genes with significant H3K27me3 invasion in their gene body
						0.283309	Genes with significant H3K27me3 invasion in their gene body
						0.368825	Genes with significant H3K27me3 invasion in their gene body
						-1.70523	Genes with significant H3K27me3 invasion in their gene body
						0.0425987	Genes with significant H3K27me3 invasion in their gene body
						0.0623974	Genes with significant H3K27me3 invasion in their gene body
						1.44875	Genes with significant H3K27me3 invasion in their gene body
						-10.4854	Genes with significant H3K27me3 invasion in their gene body
						-0.238119	Genes with significant H3K27me3 invasion in their gene body
						-0.248684	Genes with significant H3K27me3 invasion in their gene body
						-0.203472	Genes with significant H3K27me3 invasion in their gene body
						0.162453	Genes with significant H3K27me3 invasion in their gene body
						-1.37727	Genes with significant H3K27me3 invasion in their gene body
						-0.2003	Genes with significant H3K27me3 invasion in their gene body
						0.0459682	Genes with significant H3K27me3 invasion in their gene body
						-0.503421	Genes with significant H3K27me3 invasion in their gene body
						0.100769	Genes with significant H3K27me3 invasion in their gene body
						0.025729	Genes with significant H3K27me3 invasion in their gene body
						-0.970091	Genes with significant H3K27me3 invasion in their gene body
						-0.228991	Genes with significant H3K27me3 invasion in their gene body
						-3.14892	Genes with significant H3K27me3 invasion in their gene body
						-0.144986	Genes with significant H3K27me3 invasion in their gene body
						1.24188	Genes with significant H3K27me3 invasion in their gene body
						0.556745	Genes with significant H3K27me3 invasion in their gene body
						0.805708	Genes with significant H3K27me3 invasion in their gene body
						0.32434	Genes with significant H3K27me3 invasion in their gene body
						0.636002	Genes with significant H3K27me3 invasion in their gene body
						1.67749	Genes with significant H3K27me3 invasion in their gene body
						-0.360996	Genes with significant H3K27me3 invasion in their gene body
						-0.0165415	Genes with significant H3K27me3 invasion in their gene body
						-0.704379	Genes with significant H3K27me3 invasion in their gene body
						-0.291264	Genes with significant H3K27me3 invasion in their gene body
						0.444276	Genes with significant H3K27me3 invasion in their gene body
						-0.644822	Genes with significant H3K27me3 invasion in their gene body
						0.655187	Genes with significant H3K27me3 invasion in their gene body
						0.356692	Genes with significant H3K27me3 invasion in their gene body
						0.594174	Genes with significant H3K27me3 invasion in their gene body
						-1.65388	Genes with significant H3K27me3 invasion in their gene body
						0.405016	Genes with significant H3K27me3 invasion in their gene body
						-0.610746	Genes with significant H3K27me3 invasion in their gene body
						-2.51665	Genes with significant H3K27me3 invasion in their gene body
						-1.0829	Genes with significant H3K27me3 invasion in their gene body
						-0.175251	Genes with significant H3K27me3 invasion in their gene body
						0.184817	Genes with significant H3K27me3 invasion in their gene body
						-0.365394	Genes with significant H3K27me3 invasion in their gene body
						-0.198555	Genes with significant H3K27me3 invasion in their gene body
						-0.063869	Genes with significant H3K27me3 invasion in their gene body
						0.0888246	Genes with significant H3K27me3 invasion in their gene body
						-0.626469	Genes with significant H3K27me3 invasion in their gene body
						0.199555	Genes with significant H3K27me3 invasion in their gene body
						-0.171816	Genes with significant H3K27me3 invasion in their gene body
						-0.530431	Genes with significant H3K27me3 invasion in their gene body
						-0.826358	Genes with significant H3K27me3 invasion in their gene body
						0.0632711	Genes with significant H3K27me3 invasion in their gene body
						0.0590452	Genes with significant H3K27me3 invasion in their gene body
						0.194946	Genes with significant H3K27me3 invasion in their gene body
						0.555399	Genes with significant H3K27me3 invasion in their gene body
						0.534665	Genes with significant H3K27me3 invasion in their gene body
						0.0547176	Genes with significant H3K27me3 invasion in their gene body
						0.384737	Genes with significant H3K27me3 invasion in their gene body
						0.106615	Genes with significant H3K27me3 invasion in their gene body
						0.757955	Genes with significant H3K27me3 invasion in their gene body
						0.459343	Genes with significant H3K27me3 invasion in their gene body
						0.431187	Genes with significant H3K27me3 invasion in their gene body
						0.97011	Genes with significant H3K27me3 invasion in their gene body
						2.5159	Genes with significant H3K27me3 invasion in their gene body
						0.204283	Genes with significant H3K27me3 invasion in their gene body
						-2.71046	Genes with significant H3K27me3 invasion in their gene body
						0.934665	Genes with significant H3K27me3 invasion in their gene body
						0.3129	Genes with significant H3K27me3 invasion in their gene body
						0.31113	Genes with significant H3K27me3 invasion in their gene body
						0.155367	Genes with significant H3K27me3 invasion in their gene body
						0.175436	Genes with significant H3K27me3 invasion in their gene body
						0.602698	Genes with significant H3K27me3 invasion in their gene body
						0.15035	Genes with significant H3K27me3 invasion in their gene body
						0.811485	Genes with significant H3K27me3 invasion in their gene body
						-0.128667	Genes with significant H3K27me3 invasion in their gene body
						0.849123	Genes with significant H3K27me3 invasion in their gene body
						0.575262	Genes with significant H3K27me3 invasion in their gene body
						0.492311	Genes with significant H3K27me3 invasion in their gene body
						0.437815	Genes with significant H3K27me3 invasion in their gene body
						0.166498	Genes with significant H3K27me3 invasion in their gene body
						0.0475082	Genes with significant H3K27me3 invasion in their gene body
						0.007393	Genes with significant H3K27me3 invasion in their gene body
						-0.131218	Genes with significant H3K27me3 invasion in their gene body
						0.527497	Genes with significant H3K27me3 invasion in their gene body
						0.211632	Genes with significant H3K27me3 invasion in their gene body
						-0.391107	Genes with significant H3K27me3 invasion in their gene body
						-0.422234	Genes with significant H3K27me3 invasion in their gene body
						0.0158902	Genes with significant H3K27me3 invasion in their gene body
						0.315443	Genes with significant H3K27me3 invasion in their gene body
						-0.108366	Genes with significant H3K27me3 invasion in their gene body
						-0.310645	Genes with significant H3K27me3 invasion in their gene body
						-0.785006	Genes with significant H3K27me3 invasion in their gene body
						-4.84781	Genes with significant H3K27me3 invasion in their gene body
						-0.960173	Genes with significant H3K27me3 invasion in their gene body
						-0.655848	Genes with significant H3K27me3 invasion in their gene body
						-1.5316	Genes with significant H3K27me3 invasion in their gene body
						-0.467429	Genes with significant H3K27me3 invasion in their gene body
						-0.0841549	Genes with significant H3K27me3 invasion in their gene body
						-0.345915	Genes with significant H3K27me3 invasion in their gene body
						-4.60448	Genes with significant H3K27me3 invasion in their gene body
						-3.16448	Genes with significant H3K27me3 invasion in their gene body
						-7.87374	Genes with significant H3K27me3 invasion in their gene body
						-1.08862	Genes with significant H3K27me3 invasion in their gene body
						0.102488	Genes with significant H3K27me3 invasion in their gene body
						-0.18015	Genes with significant H3K27me3 invasion in their gene body
						1.04714	Genes with significant H3K27me3 invasion in their gene body
						0.994524	Genes with significant H3K27me3 invasion in their gene body
						0.00345391	Genes with significant H3K27me3 invasion in their gene body
						-0.034993	Genes with significant H3K27me3 invasion in their gene body
						-0.761389	Genes with significant H3K27me3 invasion in their gene body
						0.260912	Genes with significant H3K27me3 invasion in their gene body
						0.92254	Genes with significant H3K27me3 invasion in their gene body
						0.26418	Genes with significant H3K27me3 invasion in their gene body
						-0.558493	Genes with significant H3K27me3 invasion in their gene body
						-1.30287	Genes with significant H3K27me3 invasion in their gene body
						-2.44534	Genes with significant H3K27me3 invasion in their gene body
						0.85293	Genes with significant H3K27me3 invasion in their gene body
						-0.158573	Genes with significant H3K27me3 invasion in their gene body
						-1.1395	Genes with significant H3K27me3 invasion in their gene body
						-2.20069	Genes with significant H3K27me3 invasion in their gene body
						0.361588	Genes with significant H3K27me3 invasion in their gene body
						-1.45398	Genes with significant H3K27me3 invasion in their gene body
						0.191159	Genes with significant H3K27me3 invasion in their gene body
						0.683139	Genes with significant H3K27me3 invasion in their gene body
						-1.07621	Genes with significant H3K27me3 invasion in their gene body
						-0.843422	Genes with significant H3K27me3 invasion in their gene body
						-0.511851	Genes with significant H3K27me3 invasion in their gene body
						-0.330247	Genes with significant H3K27me3 invasion in their gene body
						-0.367084	Genes with significant H3K27me3 invasion in their gene body
						-6.16143	Genes with significant H3K27me3 invasion in their gene body
						0.125115	Genes with significant H3K27me3 invasion in their gene body
						0.665183	Genes with significant H3K27me3 invasion in their gene body
						-4.71487	Genes with significant H3K27me3 invasion in their gene body
						-1.60827	Genes with significant H3K27me3 invasion in their gene body
						0.19085	Genes with significant H3K27me3 invasion in their gene body
						-1.68398	Genes with significant H3K27me3 invasion in their gene body
						-0.597013	Genes with significant H3K27me3 invasion in their gene body
						-13.1491	Genes with significant H3K27me3 invasion in their gene body
						-1.8515	Genes with significant H3K27me3 invasion in their gene body
						-0.617113	Genes with significant H3K27me3 invasion in their gene body
						-1.25217	Genes with significant H3K27me3 invasion in their gene body
						-0.0146981	Genes with significant H3K27me3 invasion in their gene body
						0.0254576	Genes with significant H3K27me3 invasion in their gene body
						-0.130169	Genes with significant H3K27me3 invasion in their gene body
						-0.0198228	Genes with significant H3K27me3 invasion in their gene body
						-0.521961	Genes with significant H3K27me3 invasion in their gene body
						0.7281	Genes with significant H3K27me3 invasion in their gene body
						-0.318738	Genes with significant H3K27me3 invasion in their gene body
						-0.0808209	Genes with significant H3K27me3 invasion in their gene body
						0.217826	Genes with significant H3K27me3 invasion in their gene body
						0.44243	Genes with significant H3K27me3 invasion in their gene body
						-0.117617	Genes with significant H3K27me3 invasion in their gene body
						0.174957	Genes with significant H3K27me3 invasion in their gene body
						-0.00481417	Genes with significant H3K27me3 invasion in their gene body
						0.579121	Genes with significant H3K27me3 invasion in their gene body
						-0.576475	Genes with significant H3K27me3 invasion in their gene body
						-0.329963	Genes with significant H3K27me3 invasion in their gene body
						0.0583649	Genes with significant H3K27me3 invasion in their gene body
						0.0421088	Genes with significant H3K27me3 invasion in their gene body
						-0.256706	Genes with significant H3K27me3 invasion in their gene body
						-7.63212	Genes with significant H3K27me3 invasion in their gene body
						0.174268	Genes with significant H3K27me3 invasion in their gene body
						0.181865	Genes with significant H3K27me3 invasion in their gene body
						-0.228519	Genes with significant H3K27me3 invasion in their gene body
						-0.355463	Genes with significant H3K27me3 invasion in their gene body
						-2.72218	Genes with significant H3K27me3 invasion in their gene body
						0.256387	Genes with significant H3K27me3 invasion in their gene body
						0.614256	Genes with significant H3K27me3 invasion in their gene body
						-0.080034	Genes with significant H3K27me3 invasion in their gene body
						-0.262791	Genes with significant H3K27me3 invasion in their gene body
						-0.667008	Genes with significant H3K27me3 invasion in their gene body
						-1.35535	Genes with significant H3K27me3 invasion in their gene body
						0.166082	Genes with significant H3K27me3 invasion in their gene body
						-0.0142935	Genes with significant H3K27me3 invasion in their gene body
						-1.70452	Genes with significant H3K27me3 invasion in their gene body
						-0.444299	Genes with significant H3K27me3 invasion in their gene body
						0.331108	Genes with significant H3K27me3 invasion in their gene body
						2.57122	Genes with significant H3K27me3 invasion in their gene body
						-0.374219	Genes with significant H3K27me3 invasion in their gene body
						-0.783208	Genes with significant H3K27me3 invasion in their gene body
						-0.206506	Genes with significant H3K27me3 invasion in their gene body
						0.211038	Genes with significant H3K27me3 invasion in their gene body
						0.39998	Genes with significant H3K27me3 invasion in their gene body
						0.0613711	Genes with significant H3K27me3 invasion in their gene body
						-0.124715	Genes with significant H3K27me3 invasion in their gene body
						-0.295577	Genes with significant H3K27me3 invasion in their gene body
						0.363672	Genes with significant H3K27me3 invasion in their gene body
						-0.376617	Genes with significant H3K27me3 invasion in their gene body
						0.316961	Genes with significant H3K27me3 invasion in their gene body
						-0.347585	Genes with significant H3K27me3 invasion in their gene body
						-0.0834684	Genes with significant H3K27me3 invasion in their gene body
						-0.151973	Genes with significant H3K27me3 invasion in their gene body
						-0.265025	Genes with significant H3K27me3 invasion in their gene body
						-0.747119	Genes with significant H3K27me3 invasion in their gene body
						-0.0865611	Genes with significant H3K27me3 invasion in their gene body
						-0.0323556	Genes with significant H3K27me3 invasion in their gene body
						0.36548	Genes with significant H3K27me3 invasion in their gene body
						0.341629	Genes with significant H3K27me3 invasion in their gene body
						0.443667	Genes with significant H3K27me3 invasion in their gene body
						-0.409971	Genes with significant H3K27me3 invasion in their gene body
						-3.0659	Genes with significant H3K27me3 invasion in their gene body
						-0.585722	Genes with significant H3K27me3 invasion in their gene body
						-0.517578	Genes with significant H3K27me3 invasion in their gene body
						-0.293566	Genes with significant H3K27me3 invasion in their gene body
						-0.665486	Genes with significant H3K27me3 invasion in their gene body
						-1.02835	Genes with significant H3K27me3 invasion in their gene body
						5.46172	Genes with significant H3K27me3 invasion in their gene body
						0.61737	Genes with significant H3K27me3 invasion in their gene body
						-0.924301	Genes with significant H3K27me3 invasion in their gene body
						-1.49055	Genes with significant H3K27me3 invasion in their gene body
						-0.191454	Genes with significant H3K27me3 invasion in their gene body
						1.11837	Genes with significant H3K27me3 invasion in their gene body
						-0.169052	Genes with significant H3K27me3 invasion in their gene body
						10.2571	Genes with significant H3K27me3 invasion in their gene body
						0.0356524	Genes with significant H3K27me3 invasion in their gene body
						-0.755892	Genes with significant H3K27me3 invasion in their gene body
						-0.471437	Genes with significant H3K27me3 invasion in their gene body
						-0.533216	Genes with significant H3K27me3 invasion in their gene body
						-0.804893	Genes with significant H3K27me3 invasion in their gene body
						0.629688	Genes with significant H3K27me3 invasion in their gene body
						-0.385922	Genes with significant H3K27me3 invasion in their gene body
						0.407197	Genes with significant H3K27me3 invasion in their gene body
						-0.499397	Genes with significant H3K27me3 invasion in their gene body
						0.973046	Genes with significant H3K27me3 invasion in their gene body
						-0.365936	Genes with significant H3K27me3 invasion in their gene body
						0.63722	Genes with significant H3K27me3 invasion in their gene body
						0.54539	Genes with significant H3K27me3 invasion in their gene body
						0.24003	Genes with significant H3K27me3 invasion in their gene body
						0.118363	Genes with significant H3K27me3 invasion in their gene body
						-0.0562004	Genes with significant H3K27me3 invasion in their gene body
						0.110924	Genes with significant H3K27me3 invasion in their gene body
						-0.443953	Genes with significant H3K27me3 invasion in their gene body
						0.649105	Genes with significant H3K27me3 invasion in their gene body
						-0.21502	Genes with significant H3K27me3 invasion in their gene body
						-0.623757	Genes with significant H3K27me3 invasion in their gene body
						-0.352316	Genes with significant H3K27me3 invasion in their gene body
						0.693798	Genes with significant H3K27me3 invasion in their gene body
						0.483084	Genes with significant H3K27me3 invasion in their gene body
						-0.191053	Genes with significant H3K27me3 invasion in their gene body
						0.113488	Genes with significant H3K27me3 invasion in their gene body
						0.392095	Genes with significant H3K27me3 invasion in their gene body
						-0.188786	Genes with significant H3K27me3 invasion in their gene body
						-0.998927	Genes with significant H3K27me3 invasion in their gene body
						0.185196	Genes with significant H3K27me3 invasion in their gene body
						0.743095	Genes with significant H3K27me3 invasion in their gene body
						0.264026	Genes with significant H3K27me3 invasion in their gene body
						0.0943172	Genes with significant H3K27me3 invasion in their gene body
						-0.140816	Genes with significant H3K27me3 invasion in their gene body
						-0.642329	Genes with significant H3K27me3 invasion in their gene body
						0.665924	Genes with significant H3K27me3 invasion in their gene body
						0.639312	Genes with significant H3K27me3 invasion in their gene body
						-0.180529	Genes with significant H3K27me3 invasion in their gene body
						-0.00847008	Genes with significant H3K27me3 invasion in their gene body
						-0.5585	Genes with significant H3K27me3 invasion in their gene body
						0.0598737	Genes with significant H3K27me3 invasion in their gene body
						-0.282208	Genes with significant H3K27me3 invasion in their gene body
						1.0799	Genes with significant H3K27me3 invasion in their gene body
						-1.93189	Genes with significant H3K27me3 invasion in their gene body
						0.468155	Genes with significant H3K27me3 invasion in their gene body
						0.518987	Genes with significant H3K27me3 invasion in their gene body
						-0.463282	Genes with significant H3K27me3 invasion in their gene body
						0.471731	Genes with significant H3K27me3 invasion in their gene body
						1.99906	Genes with significant H3K27me3 invasion in their gene body
						-0.496351	Genes with significant H3K27me3 invasion in their gene body
						-0.955037	Genes with significant H3K27me3 invasion in their gene body
						-1.39218	Genes with significant H3K27me3 invasion in their gene body
						-1.35712	Genes with significant H3K27me3 invasion in their gene body
						0.425433	Genes with significant H3K27me3 invasion in their gene body
						-1.39136	Genes with significant H3K27me3 invasion in their gene body
						0.12162	Genes with significant H3K27me3 invasion in their gene body
						0.290801	Genes with significant H3K27me3 invasion in their gene body
						0.1742	Genes with significant H3K27me3 invasion in their gene body
						-1.33482	Genes with significant H3K27me3 invasion in their gene body
						-0.453116	Genes with significant H3K27me3 invasion in their gene body
						-0.998022	Genes with significant H3K27me3 invasion in their gene body
						-0.764117	Genes with significant H3K27me3 invasion in their gene body
						-0.414408	Genes with significant H3K27me3 invasion in their gene body
						-0.806118	Genes with significant H3K27me3 invasion in their gene body
						-2.99876	Genes with significant H3K27me3 invasion in their gene body
						-2.2495	Genes with significant H3K27me3 invasion in their gene body
						-0.00231926	Genes with significant H3K27me3 invasion in their gene body
						-0.581759	Genes with significant H3K27me3 invasion in their gene body
						-0.917489	Genes with significant H3K27me3 invasion in their gene body
						-1.88547	Genes with significant H3K27me3 invasion in their gene body
						0.0367925	Genes with significant H3K27me3 invasion in their gene body
						0.223526	Genes with significant H3K27me3 invasion in their gene body
						-0.0576086	Genes with significant H3K27me3 invasion in their gene body
						-1.57612	Genes with significant H3K27me3 invasion in their gene body
						0.204863	Genes with significant H3K27me3 invasion in their gene body
						0.781136	Genes with significant H3K27me3 invasion in their gene body
						-1.12537	Genes with significant H3K27me3 invasion in their gene body
						-0.604578	Genes with significant H3K27me3 invasion in their gene body
						0.522684	Genes with significant H3K27me3 invasion in their gene body
						-0.179099	Genes with significant H3K27me3 invasion in their gene body
						-0.355184	Genes with significant H3K27me3 invasion in their gene body
						-8.58714	Genes with significant H3K27me3 invasion in their gene body
						-1.41872	Genes with significant H3K27me3 invasion in their gene body
						-2.32891	Genes with significant H3K27me3 invasion in their gene body
						-1.10777	Genes with significant H3K27me3 invasion in their gene body
						-0.0903121	Genes with significant H3K27me3 invasion in their gene body
						-1.09269	Genes with significant H3K27me3 invasion in their gene body
						-0.959727	Genes with significant H3K27me3 invasion in their gene body
						-0.930254	Genes with significant H3K27me3 invasion in their gene body
						0.727672	Genes with significant H3K27me3 invasion in their gene body
						-0.0010627	Genes with significant H3K27me3 invasion in their gene body
						-6.50355	Genes with significant H3K27me3 invasion in their gene body
						-0.297648	Genes with significant H3K27me3 invasion in their gene body
						1.22437	Genes with significant H3K27me3 invasion in their gene body
						-0.446224	Genes with significant H3K27me3 invasion in their gene body
						0.0659037	Genes with significant H3K27me3 invasion in their gene body
						0.367328	Genes with significant H3K27me3 invasion in their gene body
						0.143193	Genes with significant H3K27me3 invasion in their gene body
						0.230597	Genes with significant H3K27me3 invasion in their gene body
						-0.733099	Genes with significant H3K27me3 invasion in their gene body
						-0.400439	Genes with significant H3K27me3 invasion in their gene body
						-0.594193	Genes with significant H3K27me3 invasion in their gene body
						-1.54612	Genes with significant H3K27me3 invasion in their gene body
						-0.500594	Genes with significant H3K27me3 invasion in their gene body
						-2.67367	Genes with significant H3K27me3 invasion in their gene body
						-0.314078	Genes with significant H3K27me3 invasion in their gene body
						-0.477061	Genes with significant H3K27me3 invasion in their gene body
						-0.572208	Genes with significant H3K27me3 invasion in their gene body
						-0.462053	Genes with significant H3K27me3 invasion in their gene body
						0.427243	Random genes
						-1.0137	Random genes
						-0.320369	Random genes
						1.67834	Random genes
						-0.894889	Random genes
						-1.16363	Random genes
						1.74915	Random genes
						-0.249393	Random genes
						0.720957	Random genes
						-0.946397	Random genes
						0.342322	Random genes
						-0.993029	Random genes
						8.36478	Random genes
						-0.309409	Random genes
						-0.291437	Random genes
						-0.538798	Random genes
						-0.462327	Random genes
						-0.917163	Random genes
						0.738414	Random genes
						0.112993	Random genes
						-1.74972	Random genes
						0.64612	Random genes
						1.05527	Random genes
						-1.34941	Random genes
						-0.31317	Random genes
						-0.259012	Random genes
						-0.190692	Random genes
						1.02598	Random genes
						-1.53282	Random genes
						0.209045	Random genes
						-1.02911	Random genes
						2.97822	Random genes
						0.48211	Random genes
						0.696208	Random genes
						0.185172	Random genes
						0.608272	Random genes
						0.882269	Random genes
						0.235952	Random genes
						0.10337	Random genes
						-1.57861	Random genes
						-9.38627	Random genes
						0.155128	Random genes
						0.284589	Random genes
						0.355684	Random genes
						0.119629	Random genes
						-0.264645	Random genes
						-0.766741	Random genes
						-0.928044	Random genes
						-1.1451	Random genes
						0.275743	Random genes
						0.0944415	Random genes
						-0.0340699	Random genes
						-1.09969	Random genes
						-0.781786	Random genes
						0.34116	Random genes
						-0.167891	Random genes
						0.381445	Random genes
						-0.91502	Random genes
						0.277795	Random genes
						-0.659512	Random genes
						-0.625936	Random genes
						-1.43305	Random genes
						0.0949638	Random genes
						-0.315679	Random genes
						0.536542	Random genes
						-0.501251	Random genes
						0.570064	Random genes
						0.147665	Random genes
						1.23665	Random genes
						0.246288	Random genes
						0.56849	Random genes
						-0.513155	Random genes
						-0.679103	Random genes
						-0.338991	Random genes
						1.47987	Random genes
						0.265517	Random genes
						0.176873	Random genes
						0.934952	Random genes
						0.763072	Random genes
						-0.269476	Random genes
						0.0992506	Random genes
						0.393673	Random genes
						0.40479	Random genes
						-1.10545	Random genes
						-0.0527347	Random genes
						-0.274095	Random genes
						-0.00770258	Random genes
						-3.56617	Random genes
						-0.0965065	Random genes
						0.359628	Random genes
						0.227527	Random genes
						-0.209196	Random genes
						0.476635	Random genes
						0.827974	Random genes
						0.397871	Random genes
						-1.29668	Random genes
						-0.673198	Random genes
						-0.687296	Random genes
						-0.390824	Random genes
						0.123776	Random genes
						-0.340348	Random genes
						-0.607318	Random genes
						0.164129	Random genes
						0.822411	Random genes
						-0.179745	Random genes
						0.552395	Random genes
						0.226567	Random genes
						-0.663633	Random genes
						0.459111	Random genes
						-0.360312	Random genes
						-0.607378	Random genes
						-0.649725	Random genes
						0.28931	Random genes
						0.542273	Random genes
						0.00824406	Random genes
						-0.285179	Random genes
						0.13369	Random genes
						0.923813	Random genes
						0.126747	Random genes
						0.154942	Random genes
						1.50628	Random genes
						-0.105514	Random genes
						-1.00394	Random genes
						-0.168118	Random genes
						0.721619	Random genes
						-0.818235	Random genes
						-0.998004	Random genes
						0.299306	Random genes
						0.770563	Random genes
						0.976544	Random genes
						-0.36154	Random genes
						-1.29194	Random genes
						-0.665386	Random genes
						0.72773	Random genes
						-0.369358	Random genes
						0.795389	Random genes
						-0.1296	Random genes
						-0.959807	Random genes
						-0.356453	Random genes
						-0.182654	Random genes
						0.0956642	Random genes
						-0.13493	Random genes
						3.45342	Random genes
						0.280556	Random genes
						-0.10659	Random genes
						1.02959	Random genes
						0.677345	Random genes
						0.233562	Random genes
						-0.309686	Random genes
						-0.443835	Random genes
						0.378324	Random genes
						0.467521	Random genes
						-0.332025	Random genes
						0.945044	Random genes
						0.454495	Random genes
						0.342516	Random genes
						0.173023	Random genes
						-0.0924358	Random genes
						0.606262	Random genes
						-0.0404799	Random genes
						-0.604252	Random genes
						-1.44251	Random genes
						-0.256081	Random genes
						-0.510879	Random genes
						-7.02487	Random genes
						0.944574	Random genes
						0.116171	Random genes
						2.3322	Random genes
						-0.431008	Random genes
						0.130847	Random genes
						0.799291	Random genes
						0.152419	Random genes
						0.339454	Random genes
						-0.183794	Random genes
						0.581877	Random genes
						-0.419023	Random genes
						0.91869	Random genes
						-0.001545	Random genes
						-1.07728	Random genes
						-1.64005	Random genes
						-0.720782	Random genes
						0.573722	Random genes
						1.0603	Random genes
						0.508736	Random genes
						-1.31776	Random genes
						1.29639	Random genes
						2.86541	Random genes
						0.0615222	Random genes
						0.718721	Random genes
						-0.27962	Random genes
						0.0644234	Random genes
						0.675396	Random genes
						0.743116	Random genes
						2.92234	Random genes
						0.147813	Random genes
						-0.137381	Random genes
						0.376209	Random genes
						-0.257797	Random genes
						-0.381165	Random genes
						-0.701386	Random genes
						-0.279326	Random genes
						-0.0178468	Random genes
						-0.492667	Random genes
						-0.179124	Random genes
						-0.502672	Random genes
						-0.205556	Random genes
						-0.473324	Random genes
						0.0571998	Random genes
						-0.972141	Random genes
						0.371034	Random genes
						-0.720274	Random genes
						0.523873	Random genes
						-0.794221	Random genes
						-1.71512	Random genes
						-0.530566	Random genes
						0.618892	Random genes
						-0.367379	Random genes
						-0.965434	Random genes
						2.65585	Random genes
						-0.602571	Random genes
						0.746781	Random genes
						-0.0905151	Random genes
						-0.446016	Random genes
						0.507394	Random genes
						-0.723186	Random genes
						0.902098	Random genes
						-0.224604	Random genes
						-0.962876	Random genes
						-3.06484	Random genes
						0.215305	Random genes
						-0.247551	Random genes
						-0.470729	Random genes
						-0.986085	Random genes
						-2.68009	Random genes
						-0.0580481	Random genes
						-0.148603	Random genes
						-0.299122	Random genes
						1.18648	Random genes
						0.428165	Random genes
						0.476491	Random genes
						0.481463	Random genes
						-1.11225	Random genes
						-0.199433	Random genes
						0.00643393	Random genes
						0.0463041	Random genes
						-0.260254	Random genes
						-0.0851701	Random genes
						0.788727	Random genes
						0.741509	Random genes
						0.221229	Random genes
						-0.180086	Random genes
						-0.486311	Random genes
						-1.09858	Random genes
						0.593239	Random genes
						0.596313	Random genes
						-0.617977	Random genes
						0.00299889	Random genes
						-0.620655	Random genes
						0.334155	Random genes
						-3.49107	Random genes
						0.120271	Random genes
						-0.18592	Random genes
						1.30289	Random genes
						-0.290047	Random genes
						0.0754828	Random genes
						1.01776	Random genes
						0.999807	Random genes
						-0.21782	Random genes
						0.451165	Random genes
						0.744977	Random genes
						0.246006	Random genes
						0.573806	Random genes
						-0.235388	Random genes
						-4.75961	Random genes
						-0.333209	Random genes
						-0.103393	Random genes
						0.761295	Random genes
						-0.0161452	Random genes
						-1.66102	Random genes
						-0.606402	Random genes
						0.395862	Random genes
						-0.53941	Random genes
						-0.0711113	Random genes
						0.578899	Random genes
						-4.71207	Random genes
						0.201921	Random genes
						1.08126	Random genes
						0.402669	Random genes
						-2.74054	Random genes
						-0.525858	Random genes
						0.505743	Random genes
						0.14286	Random genes
						-0.141219	Random genes
						0.656587	Random genes
						0.0297263	Random genes
						0.20304	Random genes
						-0.825889	Random genes
						0.787755	Random genes
						-0.487579	Random genes
						-0.0102578	Random genes
						0.254359	Random genes
						-0.662015	Random genes
						0.713445	Random genes
						0.573031	Random genes
						-0.349759	Random genes
						0.635022	Random genes
						-0.579534	Random genes
						-0.170726	Random genes
						0.673032	Random genes
						0.194664	Random genes
						0.540332	Random genes
						-0.237814	Random genes
						-0.339236	Random genes
						-0.345717	Random genes
						0.0790454	Random genes
						-0.767892	Random genes
						-0.0681048	Random genes
						-0.483444	Random genes
						-0.745219	Random genes
						-1.01769	Random genes
						0.707254	Random genes
						0.820088	Random genes
						0.563727	Random genes
						-0.777943	Random genes
						1.06361	Random genes
						-1.85059	Random genes
						-0.294397	Random genes
						-0.310522	Random genes
						0.566478	Random genes
						-0.186689	Random genes
						-0.805339	Random genes
						0.0363135	Random genes
						0.243238	Random genes
						-0.607861	Random genes
						0.419752	Random genes
						0.752764	Random genes
						-0.180291	Random genes
						0.342835	Random genes
						-0.145563	Random genes
						0.441863	Random genes
						0.598915	Random genes
						0.161884	Random genes
						-0.557695	Random genes
						-0.0105243	Random genes
						-0.478744	Random genes
						-1.05299	Random genes
						-0.0430274	Random genes
						0.00513809	Random genes
						-2.38109	Random genes
						-0.350074	Random genes
						0.292824	Random genes
						-1.10759	Random genes
						-0.574151	Random genes
						-0.0974023	Random genes
						1.14263	Random genes
						-0.0325569	Random genes
						0.0341015	Random genes
						-0.664993	Random genes
						1.15316	Random genes
						-0.169832	Random genes
						-0.396098	Random genes
						0.0601486	Random genes
						0.34018	Random genes
						-0.0852671	Random genes
						-1.42731	Random genes
						-0.131673	Random genes
						0.539237	Random genes
						0.522937	Random genes
						0.247806	Random genes
						-0.0260598	Random genes
						-0.117704	Random genes
						0.202722	Random genes
						-0.0597668	Random genes
						-0.0372423	Random genes
						0.194121	Random genes
						-0.954293	Random genes
						0.74528	Random genes
						-0.617992	Random genes
						-0.133962	Random genes
						-0.562713	Random genes
						0.106681	Random genes
						1.31374	Random genes
						0.00861834	Random genes
						0.844996	Random genes
						-1.44429	Random genes
						0.859194	Random genes
						0.688436	Random genes
						-0.151884	Random genes
						0.618077	Random genes
						0.1257	Random genes
						-1.28783	Random genes
						-1.06714	Random genes
						-1.23984	Random genes
						0.229513	Random genes
						0.266932	Random genes
						-0.149624	Random genes
						-0.983227	Random genes
						-0.117735	Random genes
						-0.0357508	Random genes
						-0.495342	Random genes
						-0.738599	Random genes
						0.561874	Random genes
						-0.88623	Random genes
						-0.532227	Random genes
						-0.393189	Random genes
						-0.91642	Random genes
						0.169049	Random genes
						-1.27409	Random genes
						1.17319	Random genes
						-0.599482	Random genes
						0.229731	Random genes
						1.34517	Random genes
						-0.82746	Random genes
						-0.85995	Random genes
						-0.922799	Random genes
						-0.573633	Random genes
						-0.173713	Random genes
						-0.785601	Random genes
						-0.133517	Random genes
						0.00633629	Random genes
						-0.342198	Random genes
						0.0709547	Random genes
						0.563826	Random genes
						0.286793	Random genes
						0.127889	Random genes
						0.339118	Random genes
						-0.131204	Random genes
						0.00422994	Random genes
						0.185502	Random genes
						0.305803	Random genes
						0.584057	Random genes
						-0.409113	Random genes
						0.384649	Random genes
						0.153219	Random genes
						-0.123272	Random genes
						0.15414	Random genes
						0.509276	Random genes
						-0.181539	Random genes
						0.848347	Random genes
						0.249855	Random genes
						-0.951291	Random genes
						-0.757756	Random genes
						-0.868757	Random genes
						0.127768	Random genes
						-0.465703	Random genes
						0.041701	Random genes
						0.221812	Random genes
						-0.766992	Random genes
						-0.40605	Random genes
						-0.191047	Random genes
						0.51105	Random genes
						-2.49164	Random genes
						0.173905	Random genes
						-0.428098	Random genes
						0.802623	Random genes
						0.418883	Random genes
						-0.225186	Random genes
						-0.643789	Random genes
						0.981538	Random genes
						0.135597	Random genes
						-0.444857	Random genes
						6.40617	Random genes
						-0.671633	Random genes
						-0.146418	Random genes
						0.179916	Random genes
						0.323053	Random genes
						-0.391381	Random genes
						1.65898	Random genes
						0.0468787	Random genes
						0.335175	Random genes
						-0.238197	Random genes
						-0.150848	Random genes
						0.0421343	Random genes
						0.123522	Random genes
						-0.674506	Random genes
						-0.191616	Random genes
						0.2306	Random genes
						-0.0770043	Random genes
						1.31813	Random genes
						0.677087	Random genes
						-0.312897	Random genes
						0.156718	Random genes
						-0.0966529	Random genes
						-0.0373333	Random genes
						-0.440605	Random genes
						-2.33775	Random genes
						-0.208692	Random genes
						-0.547096	Random genes
						1.57249	Random genes
						-0.220663	Random genes
						-0.660561	Random genes
						-0.557365	Random genes
						1.11435	Random genes
						-0.313936	Random genes
						0.277077	Random genes
						-0.285505	Random genes
						0.184824	Random genes
						0.341658	Random genes
						0.482004	Random genes
						-0.803289	Random genes
						0.518481	Random genes
						0.250429	Random genes
						0.250227	Random genes
						0.613785	Random genes
						-1.95192	Random genes
						0.414648	Random genes
						2.33331	Random genes
						0.222625	Random genes
						0.746261	Random genes
						0.098071	Random genes
						-0.242059	Random genes
						-0.246652	Random genes
						-0.0417278	Random genes
						-0.0953851	Random genes
						0.576723	Random genes
						-0.392946	Random genes
						0.897548	Random genes
						0.323186	Random genes
						-6.5256	Random genes
						-0.34533	Random genes
						0.275067	Random genes
						-1.48424	Random genes
						-0.221483	Random genes
						-0.633288	Random genes
						-1.15862	Random genes
						0.00791976	Random genes
						0.00841157	Random genes
						-0.261438	Random genes
						-0.562217	Random genes
						-0.908589	Random genes
						-0.473849	Random genes
						0.325651	Random genes
						0.445441	Random genes
						0.836053	Random genes
						0.169835	Random genes
						-0.124292	Random genes
						-0.629678	Random genes
						0.858374	Random genes
						0.264256	Random genes
						0.143616	Random genes
						0.507419	Random genes
						-1.59073	Random genes
						0.129444	Random genes
						0.293551	Random genes
						-0.0996921	Random genes
						0.387326	Random genes
						0.744553	Random genes
						1.9313	Random genes
						0.166477	Random genes
						0.276999	Random genes
						0.241915	Random genes
						0.17922	Random genes
						0.299714	Random genes
						0.0483432	Random genes
						0.822256	Random genes
						0.199979	Random genes
						-0.365581	Random genes
						0.0522334	Random genes
						-0.641783	Random genes
						0.594222	Random genes
						-0.0978106	Random genes
						-0.473763	Random genes
						-0.11958	Random genes
						-0.103297	Random genes
						0.0296348	Random genes
						0.424929	Random genes
						-0.148114	Random genes
						0.412175	Random genes
						-0.219678	Random genes
						-0.830273	Random genes
						0.674898	Random genes
						1.43223	Random genes
						-0.0814457	Random genes
						7.46775	Random genes
						0.885715	Random genes
						0.820668	Random genes
						-0.462159	Random genes
						-0.615602	Random genes
						0.138609	Random genes
						-0.390373	Random genes
						-0.187534	Random genes
						0.56979	Random genes
						0.732693	Random genes
						-1.1982	Random genes
						1.99072	Random genes
						0.149855	Random genes
						0.449501	Random genes
						-0.108376	Random genes
						-0.783567	Random genes
						0.123099	Random genes
						-0.333489	Random genes
						2.06374	Random genes
						0.180122	Random genes
						-0.16359	Random genes
						3.48333	Random genes
						-0.928213	Random genes
						0.165082	Random genes
						0.0804373	Random genes
						2.41962	Random genes
						0.265994	Random genes
						0.22799	Random genes
						0.0198594	Random genes
						0.0753297	Random genes
						0.0741637	Random genes
						0.0790437	Random genes
						4.70146	Random genes
						-0.0380857	Random genes
						0.593382	Random genes
						6.57321	Random genes
						-0.243597	Random genes
						-0.158832	Random genes
						-1.00608	Random genes
						0.438734	Random genes
						0.363369	Random genes
						0.75048	Random genes
						3.01367	Random genes
						0.108207	Random genes
						0.545986	Random genes
						-0.693863	Random genes
						0.566853	Random genes
						0.0785881	Random genes
						-0.753066	Random genes
						0.824889	Random genes
						-1.5091	Random genes
						0.628197	Random genes
						0.110877	Random genes
						-0.237543	Random genes
						-0.0658878	Random genes
						-0.139073	Random genes
						3.29343	Random genes
						-0.308296	Random genes
						0.17418	Random genes
						-2.76882	Random genes
						-0.595867	Random genes
						-0.293713	Random genes
						-0.565446	Random genes
						4.40166	Random genes
						-0.00858758	Random genes
						-0.773114	Random genes
						-0.846357	Random genes
						0.336424	Random genes
						-0.535929	Random genes
						0.0454082	Random genes
						-0.762762	Random genes
						0.459467	Random genes
						-0.248339	Random genes
						-0.65355	Random genes
						3.01477	Random genes
						0.272057	Random genes
						0.883061	Random genes
						2.85027	Random genes
						-0.025102	Random genes
						-0.935548	Random genes
						-0.27606	Random genes
						-0.343681	Random genes
						0.261362	Random genes
						0.0176309	Random genes
						-0.0880411	Random genes
						0.125833	Random genes
						0.177547	Random genes
						0.414247	Random genes
						-0.0420409	Random genes
						-0.239072	Random genes
						-0.176179	Random genes
						-0.394806	Random genes
						-0.000814	Random genes
						1.24647	Random genes
						0.282056	Random genes
						1.1438	Random genes
						0.267942	Random genes
						0.291012	Random genes
						0.255894	Random genes
						0.77454	Random genes
						1.59203	Random genes
						-0.098598	Random genes
						0.200521	Random genes
						0.337372	Random genes
						-0.354538	Random genes
						0.205351	Random genes
						0.00514723	Random genes
						-0.267171	Random genes
						-7.03942	Random genes
						-0.22086	Random genes
						-2.92525	Random genes
						-0.349828	Random genes
						-0.398645	Random genes
						-0.800994	Random genes
						0.227932	Random genes
						0.368333	Random genes
						-0.0142105	Random genes
						0.686593	Random genes
						0.118118	Random genes
						-1.07995	Random genes
						-0.754417	Random genes
						0.624822	Random genes
						0.320574	Random genes
						-0.696144	Random genes
						0.281393	Random genes
						-0.357011	Random genes
						-0.342129	Random genes
						-0.219081	Random genes
						2.32435	Random genes
						-0.442767	Random genes
						0.336829	Random genes
						0.222606	Random genes
						0.307918	Random genes
						-0.672432	Random genes
						-0.525396	Random genes
						-0.139806	Random genes
						0.762723	Random genes
						-0.294683	Random genes
						-0.33262	Random genes
						-5.71565	Random genes
						0.171751	Random genes
						0.288331	Random genes
						-0.379969	Random genes
						0.234834	Random genes
						0.334955	Random genes
						0.0141598	Random genes
						-0.486225	Random genes
						-0.511763	Random genes
						0.0557073	Random genes
						0.116008	Random genes
						1.06678	Random genes
						0.115817	Random genes
						-0.250777	Random genes
						0.167723	Random genes
						0.157898	Random genes
						0.780839	Random genes
						1.56434	Random genes
						-0.69624	Random genes
						0.510542	Random genes
						-0.459909	Random genes
						0.725954	Random genes
						-0.256487	Random genes
						-0.128458	Random genes
						0.302267	Random genes
						-0.186688	Random genes
						-0.530739	Random genes
						-1.52746	Random genes
						-0.496356	Random genes
						-0.537531	Random genes
						0.0502439	Random genes
						-1.01597	Random genes
						0.164468	Random genes
						-0.657135	Random genes
						-0.187233	Random genes
						0.333845	Random genes
						0.44226	Random genes
						0.570411	Random genes
						0.179707	Random genes
						0.448153	Random genes
						-0.424782	Random genes
						0.074502	Random genes
						0.61894	Random genes
						1.78153	Random genes
						-0.065167	Random genes
						0.0952285	Random genes
						0.453828	Random genes
						0.853772	Random genes
						-0.216222	Random genes
						0.290356	Random genes
						0.434359	Random genes
						-0.609692	Random genes
						0.0557526	Random genes
						0.445702	Random genes
						-0.541951	Random genes
						-0.130489	Random genes
						1.41347	Random genes
						0.523422	Random genes
						-0.419507	Random genes
						-1.16343	Random genes
						-0.346024	Random genes
						0.276317	Random genes
						-0.399566	Random genes
						0.584082	Random genes
						-0.569037	Random genes
						-0.338969	Random genes
						0.268835	Random genes
						2.63545	Random genes
						-0.313514	Random genes
						0.125557	Random genes
						-0.228807	Random genes
						-0.369133	Random genes
						0.4424	Random genes
						-1.22218	Random genes
						0.276906	Random genes
						-0.640775	Random genes
						-2.06589	Random genes
						1.19137	Random genes
						-0.523259	Random genes
						-1.17749	Random genes
						-0.558804	Random genes
						-0.279657	Random genes
						0.461572	Random genes
						0.499729	Random genes
						0.305777	Random genes
						0.629252	Random genes
						-0.824915	Random genes
						0.507758	Random genes
						-0.261788	Random genes
						-1.03323	Random genes
						0.156692	Random genes
						-0.645116	Random genes
						4.42522	Random genes
						-0.263368	Random genes
						-0.195724	Random genes
						-0.399513	Random genes
						-3.86467	Random genes
						0.617059	Random genes
						0.18326	Random genes
						-0.975579	Random genes
						-0.020565	Random genes
						0.644571	Random genes
						-0.636606	Random genes
						-0.319306	Random genes
						-0.892665	Random genes
						4.32638	Random genes
						0.285269	Random genes
						0.106747	Random genes
						-0.326465	Random genes
						0.466198	Random genes
						-0.255962	Random genes
						-0.605788	Random genes
						-0.585485	Random genes
						0.170142	Random genes
						-0.0383091	Random genes
						0.416724	Random genes
						0.563484	Random genes
						0.473787	Random genes
						-0.292709	Random genes
						0.792013	Random genes
						-0.616243	Random genes
						0.558986	Random genes
						0.00684383	Random genes
						-0.0993974	Random genes
						0.21565	Random genes
						-5.85756	Random genes
						-0.029817	Random genes
						-0.021159	Random genes
						-0.551389	Random genes
						-0.338758	Random genes
						-0.521294	Random genes
						0.127296	Random genes
						-0.971461	Random genes
						-0.417703	Random genes
						-1.43773	Random genes
						1.60387	Random genes
						0.34927	Random genes
						0.338886	Random genes
						-0.391048	Random genes
						0.186687	Random genes
						1.94081	Random genes
						-0.3087	Random genes
						-0.40141	Random genes
						0.819551	Random genes
						-0.0886067	Random genes
						0.750699	Random genes
						-0.616252	Random genes
						0.652076	Random genes
						0.444392	Random genes
						-0.172337	Random genes
						0.129211	Random genes
						0.25395	Random genes
						2.9034	Random genes
						0.14835	Random genes
						0.0755805	Random genes
						-0.0675167	Random genes
						-0.543397	Random genes
						-0.299645	Random genes
						-1.31891	Random genes
						-0.521083	Random genes
						0.133994	Random genes
						0.670096	Random genes
						-0.31365	Random genes
						-0.777415	Random genes
						-0.502908	Random genes
						0.292508	Random genes
						1.18305	Random genes
						0.0302513	Random genes
						0.0663871	Random genes
						-0.108677	Random genes
						0.410217	Random genes
						0.853635	Random genes
						-0.328332	Random genes
						-0.120878	Random genes
						0.0945756	Random genes
						-0.0306676	Random genes
						0.0382873	Random genes
						0.429465	Random genes
						0.646274	Random genes
						-0.331488	Random genes
						0.581682	Random genes
						0.283755	Random genes
						0.0826561	Random genes
						-0.590713	Random genes
						-0.0108984	Random genes
						-0.050002	Random genes
						0.39958	Random genes
						-0.366157	Random genes
						-0.620794	Random genes
						-0.0941166	Random genes
						-0.512423	Random genes
						0.484186	Random genes
						0.0725501	Random genes
						0.314959	Random genes
						1.63839	Random genes
						-1.68114	Random genes
						-6.56375	Random genes
						-0.158461	Random genes
						-0.323051	Random genes
						-0.090325	Random genes
						-1.23664	Random genes
						0.817755	Random genes
						0.542723	Random genes
						-0.468486	Random genes
						0.0481306	Random genes
						-0.284715	Random genes
						0.390248	Random genes
						0.0806643	Random genes
						-0.154699	Random genes
						0.0399374	Random genes
						0.615689	Random genes
						-0.143153	Random genes
						-0.11995	Random genes
						0.628862	Random genes
						0.516477	Random genes
						0.938251	Random genes
						0.615586	Random genes
						0.0571484	Random genes
						-0.0931116	Random genes
						1.20616	Random genes
						0.422132	Random genes
						0.17999	Random genes
						-0.281606	Random genes
						-0.103141	Random genes
						-0.220672	Random genes
						-0.412197	Random genes
						0.154252	Random genes
						-0.940009	Random genes
						0.675526	Random genes
						0.0140856	Random genes
						1.46707	Random genes
						0.378084	Random genes
						0.434924	Random genes
						-0.336904	Random genes
						-0.199655	Random genes
						-1.63283	Random genes
						9.68336	Random genes
						-2.05975	Random genes
						3.43836	Random genes
						-1.11143	Random genes
						0.64664	Random genes
						-0.831681	Random genes
						-0.504156	Random genes
						-0.0379359	Random genes
						0.194545	Random genes
						0.015695	Random genes
						-0.406381	Random genes
						0.621927	Random genes
						-0.126413	Random genes
						-0.187199	Random genes
						-0.0281898	Random genes
						2.92242	Random genes
						0.151172	Random genes
						0.337142	Random genes
						-0.455848	Random genes
						0.310998	Random genes
						0.019526	Random genes
						-0.34584	Random genes
						-0.262805	Random genes
						0.753087	Random genes
						-0.912214	Random genes
						0.258938	Random genes
						0.386703	Random genes
						-0.252493	Random genes
						-1.19802	Random genes
						0.387488	Random genes
						-0.376319	Random genes
						-1.03049	Random genes
						0.149067	Random genes
						0.463135	Random genes
						-0.745968	Random genes
						-0.256483	Random genes
						-0.788929	Random genes
						-0.297032	Random genes
						0.601144	Random genes
						0.384993	Random genes
						0.262532	Random genes
						-0.0529362	Random genes
						0.713112	Random genes
						-0.0487799	Random genes
						0.491464	Random genes
						0.0373476	Random genes
						-0.0453496	Random genes
						0.904954	Random genes
						-0.878156	Random genes
						0.589205	Random genes
[truncated: 2 more rows]

## Sheet: Figure 4
	Figure 4c & 4e - mass-spectrometry values for H3K4me1 and H3K9me3
	Sample	H3K4me1	H3K9me3
	mMSC_PA_rep1	22.3261	5.0943
	mMSC_PA_rep2	25.5733	8.2274
	mMSC_PA_rep3	22.5899	5.0602
	mMSC_SETD2KO_rep1	21.9652	10.2455
	mMSC_SETD2KO_rep2	29.8828	11.6881
	mMSC_SETD2KO_rep3	28.7846	7.891
	mMSC_NSD12_DKO_rep1	26.8013	5.6861
	mMSC_NSD12_DKO_rep2	27.0217	6.2736
	mMSC_H3K36M_OE_rep1	21.4228	15.1897
	mMSC_H3K36M_OE_rep2	29.4288	7.6538
	mMSC_NSD12_SETD2_TKO_rep1	33.9875	5.4476
	mMSC_NSD12_SETD2_TKO_rep2	29.0252	6.0284
	mMSC_NSD12_SETD2_TKO_rep3	26.756	10.9514
	mMSC_NSD123_SETD2_QKO_rep1	32.7539	5.4823
	mMSC_NSD123_SETD2_QKO_rep2	40.5426	6.082
	mMSC_NSD123_SETD2_QKO_rep3	42.0321	5.7595
	mMSC_NSD123_SETD2_ASH1L_QuiKO_rep1	47.1286	4.9424
	mMSC_NSD123_SETD2_ASH1L_QuiKO_rep2	42.182	4.4679
	mMSC_NSD123_SETD2_ASH1L_QuiKO_rep3	36.2042	4.7888

## Sheet: Figure 5
	Figure 5b - 100kb binned analysis of H3K9me3														Figure 5i - percentage of H3K9me3 signal at clusters A and B
	mMSC							Cal27							cond	samp	cluster	percent
	chr	start	end	strand	PA	TKO		chr	start	end	strand	PA	H3K36M-OE		PA-SUV39H1-KD	parental_SUV39H1-KD_rep1	clusA	70.19
	chr1	3000000	3100000	.	-3.77005	-4.43632		chr1	800000	900000	.	-3.11041	-3.64413		PA-SUV39H1-KD	parental_SUV39H1-KD_rep1	clusB	26.83
	chr1	3100000	3200000	.	-3.79025	-4.43311		chr1	900000	1000000	.	-1.9947	-3.59152		PA-SUV39H1-KD	parental_SUV39H1-KD_rep2	clusA	71.02
	chr1	3200000	3300000	.	-3.78344	-4.76341		chr1	1000000	1100000	.	-2.38008	-4.20433		PA-SUV39H1-KD	parental_SUV39H1-KD_rep2	clusB	26.19
	chr1	3300000	3400000	.	-4.01704	-4.80045		chr1	1100000	1200000	.	-1.80072	-3.4122		TKO-SUV39H1-KD	TKO_SUV39H1-KD_rep1	clusA	70.05
	chr1	3400000	3500000	.	-4.06301	-4.69978		chr1	1200000	1300000	.	-2.43904	-4.12233		TKO-SUV39H1-KD	TKO_SUV39H1-KD_rep1	clusB	27.57
	chr1	3500000	3600000	.	-3.85711	-4.67519		chr1	1300000	1400000	.	-2.67608	-3.9423		TKO-SUV39H1-KD	TKO_SUV39H1-KD_rep2	clusA	70.65
	chr1	3600000	3700000	.	-3.71198	-4.61209		chr1	1400000	1500000	.	-2.33435	-3.66524		TKO-SUV39H1-KD	TKO_SUV39H1-KD_rep2	clusB	26.94
	chr1	3700000	3800000	.	-3.70584	-4.44788		chr1	1500000	1600000	.	-2.55604	-3.55346		PA	PA	clusA	47.95
	chr1	3800000	3900000	.	-3.75264	-4.44509		chr1	1600000	1700000	.	-3.11886	-3.92601		PA	PA	clusB	47.62
	chr1	3900000	4000000	.	-3.77753	-4.50174		chr1	1700000	1800000	.	-2.71498	-3.55165		TKO	TKO	clusA	71.95
	chr1	4000000	4100000	.	-3.89802	-4.83648		chr1	1800000	1900000	.	-3.26083	-4.25739		TKO	TKO	clusB	25.63
	chr1	4100000	4200000	.	-3.61178	-4.70646		chr1	1900000	2000000	.	-1.51074	-3.35273
	chr1	4200000	4300000	.	-3.82805	-4.74547		chr1	2000000	2100000	.	-1.44907	-2.58503
	chr1	4300000	4400000	.	-4.27674	-4.53199		chr1	2100000	2200000	.	-2.5461	-3.10577
	chr1	4400000	4500000	.	-4.52942	-4.1348		chr1	2200000	2300000	.	-2.83183	-3.57578
	chr1	4500000	4600000	.	-4.89824	-4.62573		chr1	2300000	2400000	.	-2.56022	-3.57019
	chr1	4600000	4700000	.	-4.93416	-4.27905		chr1	2400000	2500000	.	-2.40971	-3.76364
	chr1	4700000	4800000	.	-4.92041	-4.34797		chr1	2500000	2600000	.	-2.68417	-3.87139
	chr1	4800000	4900000	.	-5.74419	-4.32119		chr1	2600000	2700000	.	-1.2807	-2.23897
	chr1	4900000	5000000	.	-4.1594	-3.47617		chr1	2700000	2800000	.	-0.905548	-1.70334
	chr1	5000000	5100000	.	-5.22327	-4.45257		chr1	2800000	2900000	.	-0.873665	-2.38698
	chr1	5100000	5200000	.	-4.66028	-3.73732		chr1	2900000	3000000	.	-0.918945	-2.22969
	chr1	5200000	5300000	.	-5.06633	-4.48107		chr1	3000000	3100000	.	-1.69979	-2.60668
	chr1	5300000	5400000	.	-4.15704	-3.97551		chr1	3100000	3200000	.	-0.990127	-2.72061
	chr1	5400000	5500000	.	-4.21016	-4.5783		chr1	3200000	3300000	.	-1.63224	-2.97476
	chr1	5500000	5600000	.	-4.22235	-4.40098		chr1	3300000	3400000	.	-1.81472	-2.93983
	chr1	5600000	5700000	.	-4.12104	-4.42353		chr1	3400000	3500000	.	-1.84347	-3.59914
	chr1	5700000	5800000	.	-4.04636	-4.6557		chr1	3500000	3600000	.	-1.61448	-3.49097
	chr1	5800000	5900000	.	-4.62405	-4.66177		chr1	3600000	3700000	.	-2.92796	-4.33764
	chr1	5900000	6000000	.	-4.84746	-4.5601		chr1	3700000	3800000	.	-2.84423	-4.03726
	chr1	6000000	6100000	.	-4.87126	-4.39316		chr1	3800000	3900000	.	-2.54437	-3.34103
	chr1	6100000	6200000	.	-4.58643	-4.08523		chr1	3900000	4000000	.	-1.76517	-2.77191
	chr1	6200000	6300000	.	-5.31302	-4.28875		chr1	4000000	4100000	.	-0.732112	-2.22548
	chr1	6300000	6400000	.	-4.74658	-4.10001		chr1	4100000	4200000	.	0.00531691	-2.27721
	chr1	6400000	6500000	.	-5.23018	-4.06955		chr1	4200000	4300000	.	0.0484957	-1.76378
	chr1	6500000	6600000	.	-4.80413	-3.88482		chr1	4300000	4400000	.	0.315374	-1.97426
	chr1	6600000	6700000	.	-4.88027	-4.07567		chr1	4400000	4500000	.	0.447229	-2.17572
	chr1	6700000	6800000	.	-5.2118	-4.8054		chr1	4500000	4600000	.	0.217541	-2.00006
	chr1	6800000	6900000	.	-4.96607	-4.58252		chr1	4600000	4700000	.	0.40262	-2.28734
	chr1	6900000	7000000	.	-4.64269	-4.32329		chr1	4700000	4800000	.	0.460946	-1.41573
	chr1	7000000	7100000	.	-4.4477	-3.86293		chr1	4800000	4900000	.	-0.239313	-1.96932
	chr1	7100000	7200000	.	-5.09653	-4.25433		chr1	4900000	5000000	.	0.296173	-2.13938
	chr1	7200000	7300000	.	-4.23895	-4.20756		chr1	5000000	5100000	.	-0.54354	-2.42815
	chr1	7300000	7400000	.	-4.03038	-4.12285		chr1	5100000	5200000	.	0.0679195	-2.01327
	chr1	7400000	7500000	.	-4.21941	-4.60381		chr1	5200000	5300000	.	0.135223	-2.27966
	chr1	7500000	7600000	.	-3.84779	-4.39435		chr1	5300000	5400000	.	-0.0349929	-2.20262
	chr1	7600000	7700000	.	-3.50905	-4.13382		chr1	5400000	5500000	.	-0.156612	-2.2622
	chr1	7700000	7800000	.	-3.47194	-4.09754		chr1	5500000	5600000	.	-0.799268	-2.36718
	chr1	7800000	7900000	.	-3.61855	-4.19967		chr1	5600000	5700000	.	-1.29256	-2.7087
	chr1	7900000	8000000	.	-3.52266	-4.72537		chr1	5700000	5800000	.	-1.91564	-2.31966
	chr1	8000000	8100000	.	-3.34527	-4.0765		chr1	5800000	5900000	.	-2.24702	-2.75557
	chr1	8100000	8200000	.	-3.21184	-4.58658		chr1	5900000	6000000	.	-3.61257	-4.21677
	chr1	8200000	8300000	.	-3.5435	-4.65442		chr1	6000000	6100000	.	-2.68803	-3.73188
	chr1	8300000	8400000	.	-3.45547	-4.43321		chr1	6100000	6200000	.	-2.10513	-3.56982
	chr1	8400000	8500000	.	-3.54987	-4.72806		chr1	6200000	6300000	.	-3.3367	-4.44906
	chr1	8500000	8600000	.	-3.59255	-4.57793		chr1	6300000	6400000	.	-3.32015	-4.09352
	chr1	8800000	8900000	.	-3.49385	-4.47372		chr1	6400000	6500000	.	-3.58602	-4.20035
	chr1	8900000	9000000	.	-3.37015	-4.74205		chr1	6500000	6600000	.	-3.39532	-4.02568
	chr1	9000000	9100000	.	-3.40489	-4.46834		chr1	6600000	6700000	.	-3.52711	-4.16733
	chr1	9100000	9200000	.	-3.58591	-4.52928		chr1	6700000	6800000	.	-2.62944	-3.65202
	chr1	9200000	9300000	.	-3.8372	-4.72818		chr1	6800000	6900000	.	-3.51181	-3.78356
	chr1	9300000	9400000	.	-4.04217	-4.62241		chr1	6900000	7000000	.	-1.98753	-2.8328
	chr1	9400000	9500000	.	-4.51171	-4.23989		chr1	7000000	7100000	.	-2.1706	-2.62188
	chr1	9500000	9600000	.	-5.42995	-4.47725		chr1	7100000	7200000	.	-1.72817	-2.92716
	chr1	9600000	9700000	.	-5.77488	-4.59462		chr1	7200000	7300000	.	-2.57651	-2.97725
	chr1	9700000	9800000	.	-5.89051	-4.63563		chr1	7300000	7400000	.	-2.48585	-2.82094
	chr1	9800000	9900000	.	-5.6539	-4.59088		chr1	7400000	7500000	.	-2.5751	-3.14175
	chr1	9900000	10000000	.	-5.31372	-4.48603		chr1	7500000	7600000	.	-2.75967	-3.21647
	chr1	10000000	10100000	.	-5.95525	-4.89768		chr1	7600000	7700000	.	-1.88134	-2.78686
	chr1	10100000	10200000	.	-5.60046	-4.15958		chr1	7700000	7800000	.	-2.82205	-3.51314
	chr1	10200000	10300000	.	-4.90653	-4.14966		chr1	7800000	7900000	.	-2.73844	-3.2246
	chr1	10300000	10400000	.	-4.47708	-4.35976		chr1	7900000	8000000	.	-3.55956	-4.05568
	chr1	10400000	10500000	.	-4.56495	-4.164		chr1	8000000	8100000	.	-3.5786	-4.08342
	chr1	10500000	10600000	.	-4.76091	-4.25974		chr1	8100000	8200000	.	-2.37236	-3.39392
	chr1	10600000	10700000	.	-4.72635	-4.14203		chr1	8200000	8300000	.	-2.98823	-3.51221
	chr1	10700000	10800000	.	-4.93973	-4.70441		chr1	8300000	8400000	.	-3.40345	-3.75903
	chr1	10800000	10900000	.	-4.96004	-4.02929		chr1	8400000	8500000	.	-3.79246	-4.08044
	chr1	10900000	11000000	.	-4.93104	-3.80255		chr1	8500000	8600000	.	-3.83722	-4.09069
	chr1	11000000	11100000	.	-5.43007	-4.77939		chr1	8600000	8700000	.	-3.95603	-4.15502
	chr1	11100000	11200000	.	-5.54601	-4.67849		chr1	8700000	8800000	.	-3.21793	-3.78002
	chr1	11200000	11300000	.	-5.14096	-4.6557		chr1	8800000	8900000	.	-3.17037	-3.89961
	chr1	11300000	11400000	.	-4.59273	-4.65442		chr1	8900000	9000000	.	-2.91811	-3.56646
	chr1	11400000	11500000	.	-4.43547	-4.2033		chr1	9000000	9100000	.	-2.74984	-3.5439
	chr1	11500000	11600000	.	-4.57245	-4.53426		chr1	9100000	9200000	.	-3.53154	-3.98128
	chr1	11600000	11700000	.	-4.8631	-4.04564		chr1	9200000	9300000	.	-2.47216	-3.44208
	chr1	11700000	11800000	.	-4.87495	-4.0612		chr1	9300000	9400000	.	-3.44268	-3.85338
	chr1	11800000	11900000	.	-4.75913	-4.03058		chr1	9400000	9500000	.	-2.9563	-3.57492
	chr1	11900000	12000000	.	-4.8142	-3.86713		chr1	9500000	9600000	.	-3.25137	-3.99844
	chr1	12100000	12200000	.	-4.94351	-4.53994		chr1	9600000	9700000	.	-3.05285	-3.88172
	chr1	12200000	12300000	.	-5.02552	-4.45198		chr1	9700000	9800000	.	-3.14764	-4.05762
	chr1	12300000	12400000	.	-4.86863	-4.34316		chr1	9800000	9900000	.	-3.15681	-4.06494
	chr1	12400000	12500000	.	-5.1711	-4.28622		chr1	9900000	10000000	.	-2.9827	-3.68282
	chr1	12500000	12600000	.	-5.11682	-4.23555		chr1	10000000	10100000	.	-3.52522	-4.03014
	chr1	12600000	12700000	.	-4.9702	-3.66092		chr1	10100000	10200000	.	-3.42658	-3.8925
	chr1	12700000	12800000	.	-5.37586	-4.40324		chr1	10200000	10300000	.	-3.79081	-3.88092
	chr1	12800000	12900000	.	-5.09354	-4.45551		chr1	10300000	10400000	.	-3.55279	-3.97205
	chr1	12900000	13000000	.	-4.72272	-4.29662		chr1	10400000	10500000	.	-3.52581	-4.29164
	chr1	13000000	13100000	.	-4.89334	-4.3669		chr1	10500000	10600000	.	-3.39964	-3.94438
	chr1	13100000	13200000	.	-5.51593	-4.36797		chr1	10600000	10700000	.	-3.74245	-4.12111
	chr1	13200000	13300000	.	-5.72596	-3.72715		chr1	10700000	10800000	.	-3.58254	-4.16386
	chr1	13300000	13400000	.	-5.34651	-3.97242		chr1	10800000	10900000	.	-2.7299	-3.63622
	chr1	13400000	13500000	.	-4.58674	-4.03819		chr1	10900000	11000000	.	-2.78412	-3.68729
	chr1	13500000	13600000	.	-4.60736	-3.87		chr1	11000000	11100000	.	-2.70979	-3.64122
	chr1	13600000	13700000	.	-4.59393	-3.58605		chr1	11100000	11200000	.	-3.98584	-3.89139
	chr1	13700000	13800000	.	-4.66662	-4.21144		chr1	11200000	11300000	.	-3.8382	-4.29857
	chr1	13800000	13900000	.	-3.94019	-4.30948		chr1	11300000	11400000	.	-2.32278	-3.36196
	chr1	13900000	14000000	.	-3.43224	-4.36934		chr1	11400000	11500000	.	-2.22066	-2.90527
	chr1	14000000	14100000	.	-3.62544	-4.28287		chr1	11500000	11600000	.	-1.52671	-2.54787
	chr1	14100000	14200000	.	-3.80187	-3.93518		chr1	11600000	11700000	.	-2.36252	-3.41666
	chr1	14200000	14300000	.	-4.19202	-4.33993		chr1	11700000	11800000	.	-3.01637	-4.08271
	chr1	14300000	14400000	.	-4.07156	-3.99792		chr1	11800000	11900000	.	-2.85487	-3.91847
	chr1	14400000	14500000	.	-4.74719	-4.20507		chr1	11900000	12000000	.	-3.204	-4.2698
	chr1	14500000	14600000	.	-4.31641	-4.14301		chr1	12000000	12100000	.	-2.68337	-3.59562
	chr1	14600000	14700000	.	-4.10573	-4.38093		chr1	12100000	12200000	.	-2.81683	-3.53931
	chr1	14700000	14800000	.	-3.57	-4.29284		chr1	12200000	12300000	.	-2.95381	-3.65752
	chr1	14800000	14900000	.	-3.72776	-4.4429		chr1	12300000	12400000	.	-3.5251	-3.7797
	chr1	15000000	15100000	.	-3.54484	-4.2131		chr1	12400000	12500000	.	-3.70556	-3.87802
	chr1	15100000	15200000	.	-3.4667	-4.52936		chr1	12500000	12600000	.	-2.13024	-3.04182
	chr1	15200000	15300000	.	-3.37845	-4.1428		chr1	12600000	12700000	.	-1.93328	-2.68452
	chr1	15300000	15400000	.	-3.50986	-4.55622		chr1	12700000	12800000	.	-1.97238	-2.31026
	chr1	15400000	15500000	.	-3.44975	-4.52709		chr1	12800000	12900000	.	-1.73572	-1.83305
	chr1	15500000	15600000	.	-3.75565	-4.52281		chr1	12900000	13000000	.	-2.10975	-1.52276
	chr1	15600000	15700000	.	-4.18588	-4.37919		chr1	13000000	13100000	.	-0.460734	-1.36345
	chr1	15700000	15800000	.	-4.45091	-4.23071		chr1	13100000	13200000	.	-0.328368	-2.0163
	chr1	15800000	15900000	.	-5.09507	-4.04187		chr1	13200000	13300000	.	-1.15811	-2.40395
	chr1	15900000	16000000	.	-4.56319	-3.99436		chr1	13300000	13400000	.	-1.09548	-1.98481
	chr1	16000000	16100000	.	-4.57884	-3.72777		chr1	13400000	13500000	.	-1.8676	-2.75561
	chr1	16100000	16200000	.	-5.23902	-4.19869		chr1	13500000	13600000	.	-2.67857	-3.23307
	chr1	16200000	16300000	.	-5.44584	-3.99962		chr1	13600000	13700000	.	-2.20941	-2.86479
	chr1	16300000	16400000	.	-5.28266	-4.28112		chr1	13700000	13800000	.	-4.07986	-3.97688
	chr1	16400000	16500000	.	-5.24284	-4.18638		chr1	13800000	13900000	.	-2.42193	-2.70739
	chr1	16500000	16600000	.	-5.28034	-4.17913		chr1	13900000	14000000	.	-1.68587	-2.66822
	chr1	16600000	16700000	.	-5.61442	-4.44932		chr1	14000000	14100000	.	-0.206383	-2.29938
	chr1	16700000	16800000	.	-4.9037	-4.18949		chr1	14100000	14200000	.	-0.127447	-2.43224
	chr1	16800000	16900000	.	-4.35313	-3.99557		chr1	14200000	14300000	.	-0.197742	-2.45271
	chr1	16900000	17000000	.	-4.25417	-4.34272		chr1	14300000	14400000	.	-0.113218	-2.40234
	chr1	17000000	17100000	.	-3.9294	-4.61603		chr1	14400000	14500000	.	-0.147103	-2.42608
	chr1	17100000	17200000	.	-4.15434	-4.48331		chr1	14500000	14600000	.	-0.882575	-2.62196
	chr1	17200000	17300000	.	-4.0205	-4.37934		chr1	14600000	14700000	.	-0.913891	-2.68097
	chr1	17300000	17400000	.	-4.1047	-4.30211		chr1	14700000	14800000	.	-1.70212	-2.9521
	chr1	17500000	17600000	.	-4.09114	-3.98227		chr1	14800000	14900000	.	-2.0554	-2.76709
	chr1	17600000	17700000	.	-4.08165	-4.4827		chr1	14900000	15000000	.	-3.08341	-3.56773
	chr1	17700000	17800000	.	-3.78848	-4.6925		chr1	15000000	15100000	.	-3.41133	-3.76006
	chr1	17800000	17900000	.	-3.65879	-4.52531		chr1	15100000	15200000	.	-3.10198	-3.70361
	chr1	17900000	18000000	.	-3.61298	-4.13974		chr1	15200000	15300000	.	-2.96636	-3.77303
	chr1	18000000	18100000	.	-3.27767	-4.49989		chr1	15300000	15400000	.	-2.7771	-3.77301
	chr1	18100000	18200000	.	-3.7225	-4.67356		chr1	15400000	15500000	.	-3.17314	-3.84201
	chr1	18200000	18300000	.	-3.52623	-4.79826		chr1	15500000	15600000	.	-3.615	-4.40478
	chr1	18300000	18400000	.	-3.48096	-4.8065		chr1	15600000	15700000	.	-3.35073	-3.98441
	chr1	18400000	18500000	.	-3.49354	-4.95778		chr1	15700000	15800000	.	-3.39621	-4.19592
	chr1	18500000	18600000	.	-3.46015	-4.71198		chr1	15800000	15900000	.	-3.80945	-4.21209
	chr1	18600000	18700000	.	-3.3786	-4.70031		chr1	15900000	16000000	.	-3.08498	-4.11506
	chr1	18700000	18800000	.	-3.38661	-4.37118		chr1	16000000	16100000	.	-3.3319	-4.29608
	chr1	19000000	19100000	.	-3.34272	-4.54534		chr1	16100000	16200000	.	-2.46434	-4.06079
	chr1	19200000	19300000	.	-3.62007	-4.46803		chr1	16200000	16300000	.	-3.56403	-4.18398
	chr1	19300000	19400000	.	-3.21349	-4.78123		chr1	16300000	16400000	.	-3.56747	-4.20046
	chr1	19400000	19500000	.	-3.4544	-4.83493		chr1	16400000	16500000	.	-2.89963	-3.69111
	chr1	19500000	19600000	.	-3.41359	-4.87257		chr1	16500000	16600000	.	-2.62511	-2.97529
	chr1	19600000	19700000	.	-3.43028	-4.71546		chr1	16600000	16700000	.	-3.63415	-3.95937
	chr1	19700000	19800000	.	-3.30115	-4.66897		chr1	16700000	16800000	.	-2.72514	-3.21887
	chr1	19800000	19900000	.	-3.37854	-4.60087		chr1	16800000	16900000	.	-3.8488	-3.5827
	chr1	19900000	20000000	.	-3.25396	-4.34378		chr1	16900000	17000000	.	-2.74324	-4.04531
	chr1	20000000	20100000	.	-3.33032	-4.59426		chr1	17000000	17100000	.	-3.1231	-3.86433
	chr1	20100000	20200000	.	-3.30831	-4.88795		chr1	17100000	17200000	.	-2.39336	-3.06808
	chr1	20200000	20300000	.	-3.40884	-4.76662		chr1	17200000	17300000	.	-3.73573	-4.34894
	chr1	20300000	20400000	.	-3.53754	-4.50888		chr1	17300000	17400000	.	-2.94624	-3.40754
	chr1	20400000	20500000	.	-3.88068	-4.39069		chr1	17400000	17500000	.	-3.39859	-4.12725
	chr1	20500000	20600000	.	-3.8727	-4.35586		chr1	17500000	17600000	.	-3.61738	-4.45331
	chr1	20600000	20700000	.	-4.49389	-4.27055		chr1	17600000	17700000	.	-3.86948	-4.2459
	chr1	20700000	20800000	.	-4.77644	-4.00677		chr1	17700000	17800000	.	-1.77223	-2.465
	chr1	20800000	20900000	.	-5.30357	-3.93016		chr1	17800000	17900000	.	-2.29497	-2.68263
	chr1	20900000	21000000	.	-5.49915	-4.0353		chr1	17900000	18000000	.	-2.21343	-2.70277
	chr1	21000000	21100000	.	-5.42141	-4.38328		chr1	18000000	18100000	.	-2.30974	-2.72468
	chr1	21100000	21200000	.	-5.02134	-4.00621		chr1	18100000	18200000	.	-2.36366	-2.70334
	chr1	21200000	21300000	.	-5.0772	-4.45766		chr1	18200000	18300000	.	-2.06816	-2.32712
	chr1	21300000	21400000	.	-3.88875	-4.02105		chr1	18300000	18400000	.	-1.92779	-2.55294
	chr1	21400000	21500000	.	-3.70305	-4.48809		chr1	18400000	18500000	.	-1.9012	-2.28663
	chr1	21500000	21600000	.	-3.50128	-4.40853		chr1	18500000	18600000	.	-1.8419	-2.7434
	chr1	21600000	21700000	.	-3.49521	-4.50069		chr1	18600000	18700000	.	-2.80267	-3.4223
	chr1	21700000	21800000	.	-3.4756	-4.62685		chr1	18700000	18800000	.	-2.14289	-2.68551
	chr1	21800000	21900000	.	-3.45632	-4.56392		chr1	18800000	18900000	.	-1.78389	-2.79476
	chr1	21900000	22000000	.	-3.30282	-4.62898		chr1	18900000	19000000	.	-2.94088	-3.82424
	chr1	22000000	22100000	.	-3.39762	-4.45051		chr1	19000000	19100000	.	-2.69847	-3.78693
	chr1	22100000	22200000	.	-3.37609	-4.51998		chr1	19100000	19200000	.	-3.63012	-4.29664
	chr1	22200000	22300000	.	-3.56835	-4.57296		chr1	19200000	19300000	.	-2.74	-3.72259
	chr1	22300000	22400000	.	-3.71747	-4.48246		chr1	19300000	19400000	.	-3.45346	-4.16302
	chr1	22400000	22500000	.	-3.83338	-4.74574		chr1	19400000	19500000	.	-3.72511	-4.50317
	chr1	22600000	22700000	.	-4.81626	-4.50416		chr1	19500000	19600000	.	-1.85961	-2.91068
	chr1	22700000	22800000	.	-4.73058	-4.50919		chr1	19600000	19700000	.	-3.40732	-3.95676
	chr1	22800000	22900000	.	-4.92476	-4.56808		chr1	19700000	19800000	.	-3.45221	-4.00857
	chr1	22900000	23000000	.	-4.93461	-4.56852		chr1	19800000	19900000	.	-2.81542	-3.76284
	chr1	23000000	23100000	.	-4.63622	-4.13657		chr1	19900000	20000000	.	-2.08544	-2.94609
	chr1	23100000	23200000	.	-4.85286	-3.66383		chr1	20000000	20100000	.	-2.47883	-3.06591
	chr1	23200000	23300000	.	-5.24779	-3.87475		chr1	20100000	20200000	.	-2.19236	-3.1712
	chr1	23300000	23400000	.	-5.26268	-4.15932		chr1	20200000	20300000	.	-2.88214	-3.38084
	chr1	23400000	23500000	.	-4.53358	-3.74314		chr1	20300000	20400000	.	-2.41224	-3.32989
	chr1	23500000	23600000	.	-4.76006	-4.38572		chr1	20400000	20500000	.	-2.53697	-3.24355
	chr1	23600000	23700000	.	-4.50527	-4.22902		chr1	20500000	20600000	.	-2.95852	-3.77565
	chr1	23700000	23800000	.	-4.75075	-4.36759		chr1	20600000	20700000	.	-3.29029	-3.67449
	chr1	23800000	23900000	.	-5.50907	-4.4448		chr1	20700000	20800000	.	-3.63152	-4.30037
	chr1	23900000	24000000	.	-4.64127	-3.82897		chr1	20800000	20900000	.	-3.89135	-4.18367
	chr1	24000000	24100000	.	-5.98517	-4.62787		chr1	20900000	21000000	.	-4.14363	-4.21562
	chr1	24100000	24200000	.	-4.73285	-4.37669		chr1	21000000	21100000	.	-3.98666	-4.12794
	chr1	24200000	24300000	.	-4.50621	-4.28754		chr1	21100000	21200000	.	-3.38015	-4.18485
	chr1	24300000	24400000	.	-3.91022	-4.44299		chr1	21200000	21300000	.	-3.09807	-4.25227
	chr1	24400000	24500000	.	-3.96161	-4.45826		chr1	21300000	21400000	.	-3.30625	-3.97093
	chr1	24500000	24600000	.	-4.21068	-4.4279		chr1	21400000	21500000	.	-3.28224	-3.6946
	chr1	24700000	24800000	.	-4.8761	-4.07152		chr1	21500000	21600000	.	-2.53477	-3.95482
	chr1	24800000	24900000	.	-3.8066	-4.67953		chr1	21600000	21700000	.	-3.54438	-3.89336
	chr1	24900000	25000000	.	-3.58554	-4.56561		chr1	21700000	21800000	.	-3.35234	-3.73345
	chr1	25000000	25100000	.	-3.39935	-4.32751		chr1	21800000	21900000	.	-3.03371	-3.90646
	chr1	25100000	25200000	.	-3.41846	-4.5815		chr1	21900000	22000000	.	-3.42168	-3.94489
	chr1	25200000	25300000	.	-3.46246	-4.564		chr1	22000000	22100000	.	-3.1126	-4.07428
	chr1	25300000	25400000	.	-3.304	-4.5528		chr1	22100000	22200000	.	-3.10359	-3.92059
	chr1	25400000	25500000	.	-3.26413	-4.70825		chr1	22200000	22300000	.	-2.40487	-3.60426
	chr1	25500000	25600000	.	-3.69137	-4.76139		chr1	22300000	22400000	.	-2.03632	-3.00825
	chr1	25600000	25700000	.	-3.69666	-4.66769		chr1	22400000	22500000	.	-3.14713	-3.59708
	chr1	25700000	25800000	.	-3.39238	-4.80498		chr1	22500000	22600000	.	-2.79262	-3.5787
	chr1	25800000	25900000	.	-3.49319	-4.57024		chr1	22600000	22700000	.	-2.5622	-3.48719
	chr1	25900000	26000000	.	-3.26409	-4.53268		chr1	22700000	22800000	.	-3.6161	-4.24053
	chr1	26000000	26100000	.	-3.37217	-4.49789		chr1	22800000	22900000	.	-3.54031	-4.00872
	chr1	26100000	26200000	.	-3.46076	-4.91479		chr1	22900000	23000000	.	-2.4564	-3.29422
	chr1	26200000	26300000	.	-3.47445	-4.91264		chr1	23000000	23100000	.	-3.55902	-4.03632
	chr1	26300000	26400000	.	-3.55474	-4.75663		chr1	23100000	23200000	.	-3.74397	-4.21802
	chr1	26400000	26500000	.	-3.36162	-4.89174		chr1	23200000	23300000	.	-3.49002	-4.00812
	chr1	26500000	26600000	.	-3.43693	-4.64995		chr1	23300000	23400000	.	-2.34769	-3.26271
	chr1	26700000	26800000	.	-3.62488	-4.87084		chr1	23400000	23500000	.	-2.82831	-3.87016
	chr1	26800000	26900000	.	-3.74849	-4.68922		chr1	23500000	23600000	.	-3.76682	-4.22748
	chr1	26900000	27000000	.	-3.60051	-4.87864		chr1	23600000	23700000	.	-2.96052	-3.83758
	chr1	27000000	27100000	.	-3.5906	-4.77328		chr1	23700000	23800000	.	-3.70273	-4.27801
	chr1	27100000	27200000	.	-3.36296	-4.54108		chr1	23800000	23900000	.	-2.30167	-3.09226
	chr1	27200000	27300000	.	-3.66696	-4.8318		chr1	23900000	24000000	.	-3.34513	-3.88533
	chr1	27300000	27400000	.	-3.71196	-4.84336		chr1	24000000	24100000	.	-3.06259	-3.45316
	chr1	27400000	27500000	.	-3.80865	-4.72834		chr1	24100000	24200000	.	-3.25642	-3.58402
	chr1	27500000	27600000	.	-3.89229	-4.34798		chr1	24200000	24300000	.	-2.51707	-3.52486
	chr1	27600000	27700000	.	-3.92119	-4.81218		chr1	24300000	24400000	.	-3.51925	-4.20797
	chr1	27700000	27800000	.	-3.95596	-4.9005		chr1	24400000	24500000	.	-3.35796	-3.90526
	chr1	27800000	27900000	.	-4.07143	-4.91724		chr1	24500000	24600000	.	-3.48652	-3.87264
	chr1	27900000	28000000	.	-3.87999	-4.78174		chr1	24600000	24700000	.	-3.19825	-4.13979
	chr1	28000000	28100000	.	-4.02438	-4.48262		chr1	24700000	24800000	.	-3.34746	-3.97935
	chr1	28100000	28200000	.	-3.80789	-4.51044		chr1	24800000	24900000	.	-3.17701	-3.82124
	chr1	28200000	28300000	.	-3.99719	-4.79476		chr1	24900000	25000000	.	-2.16046	-3.18217
	chr1	28300000	28400000	.	-3.82921	-4.36063		chr1	25000000	25100000	.	-2.57148	-3.23279
	chr1	28400000	28500000	.	-4.10173	-4.86152		chr1	25100000	25200000	.	-2.85012	-3.40321
	chr1	28500000	28600000	.	-4.09535	-4.85813		chr1	25200000	25300000	.	-3.72091	-4.09238
	chr1	28600000	28700000	.	-3.99552	-4.79959		chr1	25300000	25400000	.	-3.14896	-3.7128
	chr1	28700000	28800000	.	-3.93314	-4.58722		chr1	25400000	25500000	.	-3.96644	-4.03708
	chr1	28800000	28900000	.	-4.02786	-4.82948		chr1	25500000	25600000	.	-2.78305	-3.58631
	chr1	28900000	29000000	.	-4.02225	-4.80779		chr1	25600000	25700000	.	-2.9782	-3.79304
	chr1	29000000	29100000	.	-3.86507	-5.00203		chr1	25700000	25800000	.	-2.80346	-3.44062
	chr1	29100000	29200000	.	-3.84946	-4.90653		chr1	25800000	25900000	.	-3.4526	-4.28427
	chr1	29200000	29300000	.	-4.03241	-4.87983		chr1	25900000	26000000	.	-2.91658	-3.63443
	chr1	29300000	29400000	.	-3.83971	-4.89916		chr1	26000000	26100000	.	-3.16625	-3.78446
	chr1	29400000	29500000	.	-3.60416	-4.85358		chr1	26100000	26200000	.	-3.7942	-4.31325
	chr1	29500000	29600000	.	-3.50746	-4.69229		chr1	26200000	26300000	.	-3.12998	-3.62665
	chr1	29600000	29700000	.	-3.3504	-4.59202		chr1	26300000	26400000	.	-3.24048	-3.89443
	chr1	29700000	29800000	.	-3.38428	-4.61893		chr1	26400000	26500000	.	-3.19621	-4.0421
	chr1	29800000	29900000	.	-3.34879	-4.72306		chr1	26500000	26600000	.	-2.98822	-3.83468
	chr1	29900000	30000000	.	-3.37407	-4.75583		chr1	26600000	26700000	.	-3.51605	-4.25379
	chr1	30000000	30100000	.	-3.22276	-4.30842		chr1	26700000	26800000	.	-3.7159	-4.51559
	chr1	30100000	30200000	.	-3.46416	-4.45136		chr1	26800000	26900000	.	-3.42875	-4.40548
	chr1	30200000	30300000	.	-3.16176	-4.65246		chr1	26900000	27000000	.	-2.96083	-4.04631
	chr1	30300000	30400000	.	-3.29884	-4.73397		chr1	27000000	27100000	.	-3.09349	-3.89847
	chr1	30400000	30500000	.	-3.3937	-4.58777		chr1	27100000	27200000	.	-3.60479	-4.08292
	chr1	30500000	30600000	.	-3.54781	-4.40192		chr1	27200000	27300000	.	-3.22355	-3.72791
	chr1	30600000	30700000	.	-4.00783	-4.45281		chr1	27300000	27400000	.	-3.35193	-4.46094
	chr1	30700000	30800000	.	-4.52223	-4.1716		chr1	27400000	27500000	.	-4.00583	-4.37616
	chr1	30800000	30900000	.	-5.54745	-4.03593		chr1	27500000	27600000	.	-3.62769	-4.51809
	chr1	30900000	31000000	.	-4.37292	-3.86175		chr1	27600000	27700000	.	-2.92256	-3.66948
	chr1	31000000	31100000	.	-5.19226	-4.21266		chr1	27700000	27800000	.	-2.99365	-3.60999
	chr1	31100000	31200000	.	-5.14013	-4.18913		chr1	27800000	27900000	.	-3.94512	-4.13533
	chr1	31200000	31300000	.	-4.88318	-4.47775		chr1	27900000	28000000	.	-3.45751	-4.19379
	chr1	31300000	31400000	.	-4.54991	-4.54464		chr1	28000000	28100000	.	-3.86329	-4.11607
	chr1	31400000	31500000	.	-3.97644	-4.46367		chr1	28100000	28200000	.	-3.31358	-3.94271
	chr1	31500000	31600000	.	-3.47242	-4.53756		chr1	28200000	28300000	.	-3.61532	-4.37129
	chr1	31600000	31700000	.	-3.64494	-4.68389		chr1	28300000	28400000	.	-3.3234	-3.96932
	chr1	31700000	31800000	.	-3.48476	-4.49161		chr1	28400000	28500000	.	-3.72714	-4.23307
	chr1	31800000	31900000	.	-3.70239	-4.6216		chr1	28500000	28600000	.	-2.99865	-4.10733
	chr1	31900000	32000000	.	-3.50326	-4.24873		chr1	28600000	28700000	.	-3.59765	-3.97776
	chr1	32000000	32100000	.	-3.74818	-4.29627		chr1	28700000	28800000	.	-3.65865	-4.00629
	chr1	32100000	32200000	.	-3.72523	-4.57511		chr1	28800000	28900000	.	-2.70831	-3.67163
	chr1	32200000	32300000	.	-3.7009	-4.55659		chr1	28900000	29000000	.	-3.70976	-4.01541
	chr1	32300000	32400000	.	-3.73397	-4.4814		chr1	29000000	29100000	.	-3.92994	-4.18458
	chr1	32400000	32500000	.	-3.81365	-4.6854		chr1	29100000	29200000	.	-3.2224	-4.01138
	chr1	32500000	32600000	.	-3.61022	-4.61287		chr1	29200000	29300000	.	-3.84509	-4.22993
	chr1	32600000	32700000	.	-3.69497	-4.80323		chr1	29300000	29400000	.	-1.94063	-3.00317
	chr1	32700000	32800000	.	-3.32407	-4.65047		chr1	29400000	29500000	.	-1.89783	-2.55685
	chr1	32800000	32900000	.	-3.57279	-4.46859		chr1	29500000	29600000	.	-1.90095	-2.74797
	chr1	32900000	33000000	.	-3.47754	-4.46042		chr1	29600000	29700000	.	-3.05498	-3.25855
	chr1	33000000	33100000	.	-3.76738	-4.63571		chr1	29700000	29800000	.	-2.3444	-2.92869
	chr1	33100000	33200000	.	-3.95717	-4.30979		chr1	29800000	29900000	.	-2.59311	-3.0507
	chr1	33200000	33300000	.	-4.17513	-4.34028		chr1	29900000	30000000	.	-2.48446	-2.71017
	chr1	33300000	33400000	.	-4.77437	-4.3451		chr1	30000000	30100000	.	-2.16076	-2.54954
	chr1	33400000	33500000	.	-5.19274	-4.32352		chr1	30100000	30200000	.	-1.92892	-2.75551
	chr1	33500000	33600000	.	-5.40938	-3.99992		chr1	30200000	30300000	.	-2.42389	-2.74925
	chr1	33600000	33700000	.	-5.502	-4.11531		chr1	30300000	30400000	.	-2.64037	-3.04029
	chr1	33700000	33800000	.	-5.77717	-4.61821		chr1	30400000	30500000	.	-2.2202	-2.72621
	chr1	33800000	33900000	.	-5.03878	-3.79351		chr1	30500000	30600000	.	-2.00977	-2.47457
	chr1	33900000	34000000	.	-5.33058	-4.15067		chr1	30600000	30700000	.	-2.07992	-2.92355
	chr1	34000000	34100000	.	-5.63922	-4.70029		chr1	30700000	30800000	.	-3.12483	-3.77666
	chr1	34100000	34200000	.	-6.10619	-5.10786		chr1	30800000	30900000	.	-3.14106	-3.76305
	chr1	34200000	34300000	.	-5.84119	-4.82289		chr1	30900000	31000000	.	-4.06164	-4.39711
	chr1	34300000	34400000	.	-4.90525	-4.15062		chr1	31000000	31100000	.	-3.62596	-4.18486
	chr1	34400000	34500000	.	-5.0355	-4.19216		chr1	31100000	31200000	.	-3.27734	-3.80079
	chr1	34500000	34600000	.	-4.51354	-4.16396		chr1	31200000	31300000	.	-3.02413	-3.59152
	chr1	34600000	34700000	.	-4.69264	-4.02677		chr1	31300000	31400000	.	-3.55733	-4.14691
	chr1	34700000	34800000	.	-4.5846	-4.32002		chr1	31400000	31500000	.	-1.50305	-2.40039
	chr1	34800000	34900000	.	-5.52136	-4.17147		chr1	31500000	31600000	.	-2.74002	-3.66033
	chr1	34900000	35000000	.	-4.05566	-3.93594		chr1	31600000	31700000	.	-3.48796	-4.16113
	chr1	35000000	35100000	.	-3.57117	-4.4377		chr1	31700000	31800000	.	-3.45213	-4.15921
	chr1	35100000	35200000	.	-3.4198	-3.94512		chr1	31800000	31900000	.	-3.23774	-3.73825
	chr1	35200000	35300000	.	-3.43263	-3.77113		chr1	31900000	32000000	.	-3.50852	-4.15972
	chr1	35300000	35400000	.	-3.5691	-4.17592		chr1	32000000	32100000	.	-3.55644	-4.08665
	chr1	35400000	35500000	.	-3.47718	-4.38306		chr1	32100000	32200000	.	-3.45208	-4.21406
	chr1	35500000	35600000	.	-3.648	-3.95923		chr1	32200000	32300000	.	-3.41578	-4.04391
	chr1	35600000	35700000	.	-4.1897	-4.1768		chr1	32300000	32400000	.	-3.09989	-3.97265
	chr1	35700000	35800000	.	-4.47107	-4.16991		chr1	32400000	32500000	.	-2.51906	-3.29058
	chr1	35800000	35900000	.	-4.74377	-3.91188		chr1	32500000	32600000	.	-3.47305	-3.73714
	chr1	35900000	36000000	.	-4.4872	-3.59706		chr1	32600000	32700000	.	-3.73844	-4.09584
	chr1	36000000	36100000	.	-4.97551	-3.81719		chr1	32700000	32800000	.	-3.3251	-4.3132
	chr1	36100000	36200000	.	-5.75325	-4.52564		chr1	32800000	32900000	.	-3.3226	-4.01369
	chr1	36200000	36300000	.	-5.57687	-4.64396		chr1	32900000	33000000	.	-3.42166	-4.17315
	chr1	36300000	36400000	.	-5.80863	-4.83343		chr1	33000000	33100000	.	-2.35483	-3.30155
	chr1	36400000	36500000	.	-5.73839	-4.51788		chr1	33100000	33200000	.	-3.53901	-3.92329
	chr1	36500000	36600000	.	-6.10231	-5.06625		chr1	33200000	33300000	.	-3.53274	-3.79519
	chr1	36600000	36700000	.	-5.53431	-4.34058		chr1	33300000	33400000	.	-3.70377	-4.36026
	chr1	36700000	36800000	.	-5.05973	-4.31554		chr1	33400000	33500000	.	-2.25156	-2.95995
	chr1	36800000	36900000	.	-5.98026	-4.68767		chr1	33500000	33600000	.	-2.437	-2.71831
	chr1	36900000	37000000	.	-5.30868	-4.42179		chr1	33600000	33700000	.	-2.68193	-2.74653
	chr1	37000000	37100000	.	-4.41093	-4.0816		chr1	33700000	33800000	.	-1.89229	-2.77131
	chr1	37100000	37200000	.	-4.30704	-4.1507		chr1	33800000	33900000	.	-1.45101	-2.30027
	chr1	37200000	37300000	.	-4.45224	-4.05903		chr1	33900000	34000000	.	-0.629256	-2.53988
	chr1	37300000	37400000	.	-5.834	-4.53994		chr1	34000000	34100000	.	-0.612367	-2.11837
	chr1	37400000	37500000	.	-4.72685	-4.01698		chr1	34100000	34200000	.	-0.853046	-2.23665
	chr1	37500000	37600000	.	-4.58244	-4.03786		chr1	34200000	34300000	.	-0.739418	-2.33964
	chr1	37600000	37700000	.	-4.87591	-4.39211		chr1	34300000	34400000	.	-0.971679	-2.32535
	chr1	37700000	37800000	.	-4.49271	-4.00094		chr1	34400000	34500000	.	-2.26402	-2.60663
	chr1	37800000	37900000	.	-5.67246	-4.53027		chr1	34500000	34600000	.	-2.17614	-2.67932
	chr1	37900000	38000000	.	-4.85084	-4.25222		chr1	34600000	34700000	.	-2.35993	-2.75832
	chr1	38000000	38100000	.	-5.56052	-4.33866		chr1	34700000	34800000	.	-2.36236	-3.18825
	chr1	38100000	38200000	.	-5.03142	-4.31745		chr1	34800000	34900000	.	-2.9268	-3.32703
	chr1	38200000	38300000	.	-4.4036	-3.96427		chr1	34900000	35000000	.	-2.58714	-3.32984
	chr1	38300000	38400000	.	-4.37538	-4.04485		chr1	35000000	35100000	.	-3.03645	-3.76312
	chr1	38400000	38500000	.	-4.38249	-4.23608		chr1	35100000	35200000	.	-2.67722	-3.3144
	chr1	38500000	38600000	.	-4.17547	-4.56645		chr1	35200000	35300000	.	-3.40023	-3.71989
	chr1	38600000	38700000	.	-4.25854	-4.24274		chr1	35300000	35400000	.	-3.85927	-3.99541
	chr1	38700000	38800000	.	-4.21522	-4.15653		chr1	35400000	35500000	.	-3.07143	-3.27323
	chr1	38800000	38900000	.	-4.91208	-4.25814		chr1	35500000	35600000	.	-3.10657	-3.68356
	chr1	38900000	39000000	.	-4.72687	-3.77826		chr1	35600000	35700000	.	-3.06636	-3.74469
	chr1	39000000	39100000	.	-4.49378	-3.86226		chr1	35700000	35800000	.	-3.42474	-4.22363
	chr1	39100000	39200000	.	-4.51512	-3.65464		chr1	35800000	35900000	.	-3.72649	-3.87537
	chr1	39200000	39300000	.	-5.31841	-3.84252		chr1	35900000	36000000	.	-3.67106	-3.97102
	chr1	39300000	39400000	.	-5.36047	-4.11105		chr1	36000000	36100000	.	-3.69912	-3.86175
	chr1	39400000	39500000	.	-4.66382	-3.84556		chr1	36100000	36200000	.	-3.37273	-4.17137
	chr1	39500000	39600000	.	-5.2527	-4.46673		chr1	36200000	36300000	.	-3.63261	-4.30898
	chr1	39600000	39700000	.	-5.26867	-4.24891		chr1	36300000	36400000	.	-3.7236	-4.36626
	chr1	39700000	39800000	.	-5.12959	-3.66349		chr1	36400000	36500000	.	-3.64612	-4.09508
	chr1	39800000	39900000	.	-5.58674	-4.35771		chr1	36500000	36600000	.	-2.6921	-3.41242
	chr1	39900000	40000000	.	-5.82694	-4.49531		chr1	36600000	36700000	.	-2.53183	-2.52878
	chr1	40000000	40100000	.	-5.44766	-4.51293		chr1	36700000	36800000	.	-2.49525	-2.60044
	chr1	40100000	40200000	.	-5.2844	-3.89826		chr1	36800000	36900000	.	-2.25485	-2.44276
	chr1	40200000	40300000	.	-5.1903	-3.94941		chr1	36900000	37000000	.	-2.37064	-2.57349
	chr1	40300000	40400000	.	-5.63105	-3.99474		chr1	37000000	37100000	.	-2.77377	-2.82338
	chr1	40400000	40500000	.	-5.39164	-4.11619		chr1	37100000	37200000	.	-2.86752	-2.89877
	chr1	40500000	40600000	.	-5.087	-3.67013		chr1	37200000	37300000	.	-2.40774	-2.44528
	chr1	40600000	40700000	.	-4.75571	-3.90474		chr1	37300000	37400000	.	-2.10285	-2.6444
	chr1	40700000	40800000	.	-4.81189	-4.1575		chr1	37400000	37500000	.	-2.86611	-3.89899
	chr1	40800000	40900000	.	-5.31191	-4.32381		chr1	37500000	37600000	.	-3.67559	-4.12253
	chr1	40900000	41000000	.	-4.55979	-4.40096		chr1	37600000	37700000	.	-2.92286	-3.84494
	chr1	41000000	41100000	.	-3.95009	-4.08809		chr1	37700000	37800000	.	-2.37563	-3.54994
	chr1	41100000	41200000	.	-3.64092	-4.17816		chr1	37800000	37900000	.	-3.87028	-4.18079
	chr1	41200000	41300000	.	-3.47033	-4.60081		chr1	37900000	38000000	.	-3.19352	-4.03805
	chr1	41300000	41400000	.	-3.3396	-4.48232		chr1	38000000	38100000	.	-3.2279	-3.86194
	chr1	41400000	41500000	.	-3.40026	-4.53278		chr1	38100000	38200000	.	-2.61133	-2.94804
	chr1	41500000	41600000	.	-3.31624	-4.43339		chr1	38200000	38300000	.	-2.07753	-2.78663
	chr1	41600000	41700000	.	-3.2849	-4.51879		chr1	38300000	38400000	.	-2.56814	-2.71093
	chr1	41700000	41800000	.	-3.37442	-4.3154		chr1	38400000	38500000	.	-2.52342	-2.44279
	chr1	41800000	41900000	.	-3.09517	-4.64128		chr1	38500000	38600000	.	-2.09614	-2.88498
	chr1	41900000	42000000	.	-3.22291	-4.68102		chr1	38600000	38700000	.	-2.4601	-2.80437
	chr1	42000000	42100000	.	-3.26197	-4.60564		chr1	38700000	38800000	.	-2.27413	-2.59465
	chr1	42100000	42200000	.	-3.01756	-4.62058		chr1	38800000	38900000	.	-3.59083	-4.1199
	chr1	42200000	42300000	.	-3.08013	-4.40751		chr1	38900000	39000000	.	-2.69593	-3.4586
	chr1	42300000	42400000	.	-2.98421	-4.42094		chr1	39000000	39100000	.	-2.97439	-3.92674
	chr1	42400000	42500000	.	-3.12252	-4.49861		chr1	39100000	39200000	.	-4.01018	-4.52653
	chr1	42500000	42600000	.	-3.25152	-4.337		chr1	39200000	39300000	.	-4.01052	-4.45585
	chr1	42600000	42700000	.	-3.87555	-3.99914		chr1	39300000	39400000	.	-3.93146	-4.47763
	chr1	42700000	42800000	.	-5.02081	-4.17614		chr1	39400000	39500000	.	-3.81895	-4.32487
	chr1	42800000	42900000	.	-5.06587	-4.39553		chr1	39500000	39600000	.	-3.04499	-4.08569
	chr1	42900000	43000000	.	-4.51303	-4.07789		chr1	39600000	39700000	.	-2.46084	-3.4875
	chr1	43000000	43100000	.	-5.26239	-4.49442		chr1	39700000	39800000	.	-3.2487	-4.05226
	chr1	43100000	43200000	.	-5.309	-4.00105		chr1	39800000	39900000	.	-3.69996	-4.09769
	chr1	43200000	43300000	.	-4.99371	-3.54142		chr1	39900000	40000000	.	-2.59762	-3.75439
	chr1	43300000	43400000	.	-4.77081	-3.3403		chr1	40000000	40100000	.	-3.3857	-3.90808
	chr1	43400000	43500000	.	-5.47014	-4.31579		chr1	40100000	40200000	.	-3.28186	-3.5042
	chr1	43500000	43600000	.	-5.73208	-4.36014		chr1	40200000	40300000	.	-3.9169	-4.06261
	chr1	43600000	43700000	.	-4.53765	-3.77962		chr1	40300000	40400000	.	-2.71396	-3.46679
	chr1	43800000	43900000	.	-5.61124	-4.38891		chr1	40400000	40500000	.	-0.899719	-1.59995
	chr1	43900000	44000000	.	-5.30705	-4.39478		chr1	40500000	40600000	.	-1.35501	-2.26779
	chr1	44000000	44100000	.	-5.06255	-4.1574		chr1	40600000	40700000	.	-3.25349	-3.70229
	chr1	44300000	44400000	.	-4.31636	-3.97038		chr1	40700000	40800000	.	-4.06725	-4.00821
	chr1	44400000	44500000	.	-4.54386	-4.44281		chr1	40800000	40900000	.	-2.29416	-3.19436
	chr1	44500000	44600000	.	-5.29136	-4.15132		chr1	40900000	41000000	.	-3.17855	-3.99869
	chr1	44600000	44700000	.	-5.4846	-4.24268		chr1	41000000	41100000	.	-3.49122	-3.67365
	chr1	44700000	44800000	.	-5.40742	-4.56733		chr1	41100000	41200000	.	-3.05337	-3.14462
	chr1	44800000	44900000	.	-5.21561	-4.15761		chr1	41200000	41300000	.	-2.62926	-2.99431
	chr1	44900000	45000000	.	-4.99913	-3.7885		chr1	41300000	41400000	.	-2.57989	-3.48549
	chr1	45000000	45100000	.	-4.74412	-3.42579		chr1	41400000	41500000	.	-2.1551	-3.39692
	chr1	45100000	45200000	.	-5.05934	-3.64863		chr1	41500000	41600000	.	-2.49352	-3.12521
	chr1	45200000	45300000	.	-5.18389	-3.86216		chr1	41600000	41700000	.	-3.34374	-3.70034
	chr1	45300000	45400000	.	-5.33579	-4.20304		chr1	41700000	41800000	.	-3.26362	-3.81129
	chr1	45400000	45500000	.	-5.27553	-4.45894		chr1	41800000	41900000	.	-3.61186	-3.72401
	chr1	45500000	45600000	.	-5.11137	-3.7978		chr1	41900000	42000000	.	-2.68715	-2.86291
	chr1	45600000	45700000	.	-4.88519	-3.72128		chr1	42000000	42100000	.	-2.55628	-2.86092
	chr1	45700000	45800000	.	-4.4942	-3.7682		chr1	42100000	42200000	.	-2.88364	-3.60356
	chr1	45800000	45900000	.	-5.45658	-4.53158		chr1	42200000	42300000	.	-3.24552	-3.05795
	chr1	45900000	46000000	.	-4.85935	-4.50779		chr1	42300000	42400000	.	-3.64273	-3.66022
	chr1	46000000	46100000	.	-4.58807	-4.50635		chr1	42400000	42500000	.	-3.27819	-3.56646
	chr1	46100000	46200000	.	-3.90686	-4.44745		chr1	42500000	42600000	.	-1.8072	-2.42857
	chr1	46200000	46300000	.	-3.51702	-4.57871		chr1	42600000	42700000	.	-3.07009	-3.62784
	chr1	46300000	46400000	.	-3.44581	-4.28724		chr1	42700000	42800000	.	-3.11806	-3.78434
	chr1	46400000	46500000	.	-3.29057	-4.28724		chr1	42800000	42900000	.	-2.32141	-3.0078
	chr1	46500000	46600000	.	-3.3955	-4.41185		chr1	42900000	43000000	.	-3.37296	-4.22435
	chr1	46600000	46700000	.	-3.51251	-4.21228		chr1	43000000	43100000	.	-3.31067	-3.68536
	chr1	46800000	46900000	.	-5.41014	-4.83626		chr1	43100000	43200000	.	-2.82364	-3.2682
	chr1	46900000	47000000	.	-3.97121	-4.05209		chr1	43200000	43300000	.	-3.04318	-3.71817
	chr1	47000000	47100000	.	-3.3988	-4.26148		chr1	43300000	43400000	.	-2.7695	-3.70534
	chr1	47100000	47200000	.	-3.36498	-4.45679		chr1	43400000	43500000	.	-2.69059	-3.31084
	chr1	47200000	47300000	.	-3.34341	-4.749		chr1	43500000	43600000	.	-3.2557	-4.15204
	chr1	47300000	47400000	.	-3.2318	-4.69693		chr1	43600000	43700000	.	-3.59451	-4.29117
	chr1	47400000	47500000	.	-3.34502	-4.84724		chr1	43700000	43800000	.	-3.54423	-3.92678
	chr1	47500000	47600000	.	-3.38006	-4.64764		chr1	43800000	43900000	.	-3.20201	-3.97424
	chr1	47600000	47700000	.	-3.27074	-4.7117		chr1	43900000	44000000	.	-3.47488	-4.23666
	chr1	47700000	47800000	.	-3.34189	-4.79679		chr1	44000000	44100000	.	-2.99488	-3.97611
	chr1	47800000	47900000	.	-3.59273	-4.63191		chr1	44100000	44200000	.	-2.57553	-3.0375
	chr1	47900000	48000000	.	-3.43582	-4.59047		chr1	44200000	44300000	.	-3.13091	-3.92686
	chr1	48000000	48100000	.	-3.31533	-4.74815		chr1	44300000	44400000	.	-3.42029	-3.59906
	chr1	48100000	48200000	.	-3.37942	-4.79071		chr1	44400000	44500000	.	-3.35589	-3.50794
	chr1	48200000	48300000	.	-3.27454	-4.88417		chr1	44500000	44600000	.	-3.14731	-3.47725
	chr1	48300000	48400000	.	-3.31272	-4.76914		chr1	44600000	44700000	.	-3.28137	-4.08055
	chr1	48400000	48500000	.	-3.52332	-4.90783		chr1	44700000	44800000	.	-3.52134	-4.23807
	chr1	48500000	48600000	.	-3.34271	-5.04745		chr1	44800000	44900000	.	-2.81561	-3.65153
	chr1	48600000	48700000	.	-3.37949	-4.66725		chr1	44900000	45000000	.	-3.63047	-3.91558
	chr1	48700000	48800000	.	-3.23421	-4.54944		chr1	45000000	45100000	.	-3.28853	-3.61826
	chr1	48900000	49000000	.	-3.3379	-4.74221		chr1	45100000	45200000	.	-2.76955	-3.12541
	chr1	49000000	49100000	.	-3.41768	-4.93659		chr1	45200000	45300000	.	-2.14933	-2.72147
	chr1	49100000	49200000	.	-3.32953	-4.80654		chr1	45300000	45400000	.	-3.37908	-3.84264
	chr1	49200000	49300000	.	-3.22065	-4.82533		chr1	45400000	45500000	.	-3.71037	-3.66717
	chr1	49300000	49400000	.	-3.33412	-4.58527		chr1	45500000	45600000	.	-3.39575	-4.08807
	chr1	49400000	49500000	.	-3.36308	-4.5342		chr1	45600000	45700000	.	-3.91066	-4.31645
	chr1	49500000	49600000	.	-3.36881	-4.8345		chr1	45700000	45800000	.	-3.31034	-3.7823
	chr1	49600000	49700000	.	-3.39874	-4.85305		chr1	45800000	45900000	.	-3.58281	-3.91283
	chr1	49700000	49800000	.	-3.3007	-4.47563		chr1	45900000	46000000	.	-3.07455	-3.35905
	chr1	49800000	49900000	.	-3.35495	-4.43954		chr1	46000000	46100000	.	-3.18018	-3.52579
	chr1	49900000	50000000	.	-3.49787	-4.78864		chr1	46100000	46200000	.	-3.48176	-3.9775
	chr1	50000000	50100000	.	-3.37561	-4.33644		chr1	46200000	46300000	.	-2.97347	-3.66398
	chr1	50100000	50200000	.	-3.39069	-4.78123		chr1	46300000	46400000	.	-2.17049	-3.1179
	chr1	50200000	50300000	.	-3.56505	-4.77598		chr1	46400000	46500000	.	-2.54379	-3.66319
	chr1	50300000	50400000	.	-3.50832	-4.65553		chr1	46500000	46600000	.	-3.39291	-4.05307
	chr1	50400000	50500000	.	-3.56089	-4.78123		chr1	46600000	46700000	.	-3.29995	-3.83769
	chr1	50500000	50600000	.	-3.92144	-4.8693		chr1	46700000	46800000	.	-2.2723	-3.27354
	chr1	50600000	50700000	.	-4.37017	-4.7892		chr1	46800000	46900000	.	-2.0524	-2.62775
	chr1	50700000	50800000	.	-4.47933	-4.54918		chr1	46900000	47000000	.	-2.16686	-2.7643
	chr1	50800000	50900000	.	-4.7315	-4.36548		chr1	47000000	47100000	.	-2.51355	-2.91158
	chr1	50900000	51000000	.	-5.1871	-4.7045		chr1	47100000	47200000	.	-2.85461	-3.13491
	chr1	51000000	51100000	.	-5.47787	-4.66348		chr1	47200000	47300000	.	-3.29483	-4.07394
	chr1	51100000	51200000	.	-5.40599	-4.50955		chr1	47300000	47400000	.	-3.38143	-4.01247
	chr1	51200000	51300000	.	-5.61663	-4.29115		chr1	47400000	47500000	.	-3.03229	-3.44598
	chr1	51300000	51400000	.	-5.29763	-4.14464		chr1	47500000	47600000	.	-2.52438	-3.0829
	chr1	51400000	51500000	.	-5.49813	-4.04138		chr1	47600000	47700000	.	-2.57098	-2.91638
	chr1	51500000	51600000	.	-5.56924	-4.05567		chr1	47700000	47800000	.	-3.06978	-3.10347
	chr1	51600000	51700000	.	-5.51207	-4.16135		chr1	47800000	47900000	.	-2.40586	-2.95912
	chr1	51700000	51800000	.	-5.06581	-3.95648		chr1	47900000	48000000	.	-2.58715	-2.9873
	chr1	51800000	51900000	.	-5.47774	-4.59301		chr1	48000000	48100000	.	-2.81095	-3.23711
	chr1	51900000	52000000	.	-5.58618	-4.43596		chr1	48100000	48200000	.	-2.51333	-3.04176
	chr1	52000000	52100000	.	-4.67049	-4.14363		chr1	48200000	48300000	.	-1.54229	-2.90052
	chr1	52100000	52200000	.	-6.18814	-4.88196		chr1	48300000	48400000	.	-1.33596	-2.39492
	chr1	52200000	52300000	.	-5.53206	-4.50661		chr1	48400000	48500000	.	-1.31425	-2.86969
	chr1	52300000	52400000	.	-4.89363	-4.51687		chr1	48500000	48600000	.	-1.6594	-3.08015
	chr1	52400000	52500000	.	-5.09619	-4.37766		chr1	48600000	48700000	.	-2.06723	-3.08411
	chr1	52500000	52600000	.	-4.96794	-4.35714		chr1	48700000	48800000	.	-1.05095	-2.79479
	chr1	52600000	52700000	.	-4.97045	-4.22826		chr1	48800000	48900000	.	-0.919037	-2.87582
	chr1	52700000	52800000	.	-5.5063	-4.51386		chr1	48900000	49000000	.	-0.935743	-2.9118
	chr1	52800000	52900000	.	-5.84846	-4.56189		chr1	49000000	49100000	.	-0.484126	-2.42858
	chr1	52900000	53000000	.	-5.11707	-4.36151		chr1	49100000	49200000	.	-0.438721	-2.36315
	chr1	53000000	53100000	.	-4.81223	-4.76098		chr1	49200000	49300000	.	-0.754366	-2.41635
	chr1	53100000	53200000	.	-4.69429	-4.70475		chr1	49300000	49400000	.	-0.929395	-3.03373
	chr1	53200000	53300000	.	-5.40514	-4.21179		chr1	49400000	49500000	.	-0.600438	-2.40534
	chr1	53300000	53400000	.	-4.92385	-4.34353		chr1	49500000	49600000	.	-0.632475	-2.15412
	chr1	53400000	53500000	.	-4.78036	-4.53367		chr1	49600000	49700000	.	-0.985561	-2.63044
	chr1	53500000	53600000	.	-4.57383	-4.32908		chr1	49700000	49800000	.	-0.885592	-2.45447
	chr1	53600000	53700000	.	-3.98766	-4.18204		chr1	49800000	49900000	.	-0.601747	-2.08134
	chr1	53700000	53800000	.	-5.28154	-4.24689		chr1	49900000	50000000	.	-0.791419	-2.57408
	chr1	53800000	53900000	.	-5.61794	-4.35593		chr1	50000000	50100000	.	-0.972115	-2.76346
	chr1	53900000	54000000	.	-5.56319	-4.46605		chr1	50100000	50200000	.	-3.2277	-3.00374
	chr1	54000000	54100000	.	-5.31635	-4.30318		chr1	50200000	50300000	.	-2.41102	-2.61041
	chr1	54100000	54200000	.	-5.26068	-4.15094		chr1	50300000	50400000	.	-2.50629	-3.05998
	chr1	54200000	54300000	.	-4.78197	-4.32008		chr1	50400000	50500000	.	-2.99062	-3.36334
	chr1	54300000	54400000	.	-4.80013	-4.19894		chr1	50500000	50600000	.	-3.98894	-3.56873
	chr1	54400000	54500000	.	-5.40677	-4.60556		chr1	50600000	50700000	.	-3.67975	-3.81715
	chr1	54500000	54600000	.	-5.28236	-4.04676		chr1	50700000	50800000	.	-3.21343	-3.22349
	chr1	54600000	54700000	.	-5.38498	-4.33434		chr1	50800000	50900000	.	-2.92821	-2.94881
	chr1	54700000	54800000	.	-5.65017	-4.11866		chr1	50900000	51000000	.	-3.38768	-3.22637
	chr1	54800000	54900000	.	-5.69369	-4.47498		chr1	51000000	51100000	.	-2.97653	-3.36517
	chr1	54900000	55000000	.	-5.65135	-4.34157		chr1	51100000	51200000	.	-2.80362	-3.21162
	chr1	55000000	55100000	.	-5.29653	-3.88649		chr1	51200000	51300000	.	-3.71279	-3.9301
	chr1	55100000	55200000	.	-5.09408	-3.76683		chr1	51300000	51400000	.	-3.31502	-3.56557
	chr1	55200000	55300000	.	-5.23403	-4.43695		chr1	51400000	51500000	.	-3.70906	-3.91325
	chr1	55300000	55400000	.	-4.52806	-4.61915		chr1	51500000	51600000	.	-3.46956	-3.85062
	chr1	55400000	55500000	.	-5.43949	-4.1716		chr1	51600000	51700000	.	-3.91227	-4.32055
	chr1	55500000	55600000	.	-5.4248	-4.27829		chr1	51700000	51800000	.	-4.00412	-4.03141
	chr1	55600000	55700000	.	-5.6012	-4.60034		chr1	51800000	51900000	.	-4.17831	-4.20238
	chr1	55700000	55800000	.	-5.58045	-4.35867		chr1	51900000	52000000	.	-3.14639	-3.30909
	chr1	55800000	55900000	.	-5.0523	-4.19742		chr1	52000000	52100000	.	-3.56429	-4.13543
	chr1	55900000	56000000	.	-4.64053	-4.49687		chr1	52100000	52200000	.	-3.41221	-3.84018
	chr1	56000000	56100000	.	-4.50735	-4.70862		chr1	52200000	52300000	.	-2.87566	-3.29347
	chr1	56200000	56300000	.	-4.30217	-4.76365		chr1	52300000	52400000	.	-3.70123	-4.15943
	chr1	56300000	56400000	.	-4.3406	-4.62463		chr1	52400000	52500000	.	-4.02045	-4.20237
	chr1	56400000	56500000	.	-4.56602	-4.54372		chr1	52500000	52600000	.	-2.71202	-3.12908
	chr1	56500000	56600000	.	-4.72139	-4.46213		chr1	52600000	52700000	.	-2.69454	-3.4059
	chr1	56600000	56700000	.	-4.92581	-4.11342		chr1	52700000	52800000	.	-4.07404	-4.19488
	chr1	56800000	56900000	.	-5.86192	-4.37868		chr1	52800000	52900000	.	-3.38036	-3.72898
	chr1	56900000	57000000	.	-5.89583	-4.66868		chr1	52900000	53000000	.	-3.3101	-3.53598
	chr1	57000000	57100000	.	-4.79129	-3.95923		chr1	53000000	53100000	.	-2.55687	-3.28178
	chr1	57100000	57200000	.	-4.53159	-4.17509		chr1	53100000	53200000	.	-2.73659	-3.27978
	chr1	57200000	57300000	.	-4.70057	-4.50675		chr1	53200000	53300000	.	-3.23683	-3.76802
	chr1	57300000	57400000	.	-5.35685	-4.34457		chr1	53300000	53400000	.	-2.96153	-3.70058
	chr1	57400000	57500000	.	-5.07031	-4.73035		chr1	53400000	53500000	.	-2.83755	-3.41954
	chr1	57500000	57600000	.	-4.13423	-4.28525		chr1	53500000	53600000	.	-3.02091	-3.56782
	chr1	57600000	57700000	.	-4.28215	-3.94861		chr1	53600000	53700000	.	-2.81846	-3.68979
	chr1	57700000	57800000	.	-4.74343	-4.27873		chr1	53700000	53800000	.	-3.34473	-3.73293
	chr1	57800000	57900000	.	-4.83091	-4.24146		chr1	53800000	53900000	.	-3.35109	-4.00514
	chr1	57900000	58000000	.	-5.45095	-4.46493		chr1	53900000	54000000	.	-2.93226	-3.87865
	chr1	58000000	58100000	.	-5.7685	-4.43021		chr1	54000000	54100000	.	-3.44751	-3.93867
	chr1	58100000	58200000	.	-5.02545	-4.29881		chr1	54100000	54200000	.	-3.23957	-3.76597
	chr1	58200000	58300000	.	-5.04825	-4.27534		chr1	54200000	54300000	.	-3.87404	-4.5317
	chr1	58300000	58400000	.	-5.3623	-3.74586		chr1	54300000	54400000	.	-3.86327	-4.36812
	chr1	58400000	58500000	.	-5.85562	-4.54481		chr1	54400000	54500000	.	-2.26657	-3.31069
	chr1	58500000	58600000	.	-4.49111	-4.0233		chr1	54500000	54600000	.	-3.37547	-3.79506
	chr1	58700000	58800000	.	-4.92676	-4.03826		chr1	54600000	54700000	.	-1.94069	-2.91163
	chr1	58800000	58900000	.	-4.05435	-3.08787		chr1	54700000	54800000	.	-3.34477	-4.18021
	chr1	58900000	59000000	.	-5.46801	-4.46022		chr1	54800000	54900000	.	-2.77792	-3.51559
	chr1	59000000	59100000	.	-4.68621	-4.32555		chr1	54900000	55000000	.	-2.74153	-3.24257
	chr1	59100000	59200000	.	-6.06313	-4.75544		chr1	55000000	55100000	.	-3.52468	-4.15961
	chr1	59200000	59300000	.	-5.52376	-4.54228		chr1	55100000	55200000	.	-3.81279	-3.9488
	chr1	59300000	59400000	.	-5.35242	-4.2382		chr1	55200000	55300000	.	-3.09074	-3.25325
	chr1	59400000	59500000	.	-5.46301	-4.34722		chr1	55300000	55400000	.	-2.60743	-3.0144
	chr1	59500000	59600000	.	-5.35782	-4.1113		chr1	55400000	55500000	.	-2.53625	-2.79966
	chr1	59600000	59700000	.	-5.73374	-4.54252		chr1	55500000	55600000	.	-2.41499	-2.83882
	chr1	59700000	59800000	.	-5.76336	-4.51585		chr1	55600000	55700000	.	-2.65653	-2.64432
	chr1	59800000	59900000	.	-5.68303	-4.43718		chr1	55700000	55800000	.	-1.98381	-2.57175
	chr1	59900000	60000000	.	-5.46216	-4.08392		chr1	55800000	55900000	.	-2.64255	-3.03538
	chr1	60000000	60100000	.	-5.47536	-4.10742		chr1	55900000	56000000	.	-2.59469	-3.07474
	chr1	60100000	60200000	.	-5.62683	-4.34233		chr1	56000000	56100000	.	-2.28962	-2.69641
	chr1	60200000	60300000	.	-5.72211	-4.61796		chr1	56100000	56200000	.	-2.5139	-2.93511
	chr1	60300000	60400000	.	-4.87549	-3.8034		chr1	56200000	56300000	.	-2.465	-2.81025
	chr1	60400000	60500000	.	-5.80579	-4.36841		chr1	56300000	56400000	.	-3.01769	-2.98992
	chr1	60500000	60600000	.	-4.62213	-3.74127		chr1	56400000	56500000	.	-3.70704	-3.67262
	chr1	60600000	60700000	.	-5.11474	-3.80323		chr1	56500000	56600000	.	-3.70119	-3.67649
	chr1	60700000	60800000	.	-5.30243	-3.86276		chr1	56600000	56700000	.	-3.24157	-3.36632
	chr1	60800000	60900000	.	-5.38738	-3.96282		chr1	56700000	56800000	.	-3.46746	-3.61801
	chr1	60900000	61000000	.	-5.12435	-4.14293		chr1	56800000	56900000	.	-1.89598	-3.07991
	chr1	61000000	61100000	.	-5.09193	-4.43323		chr1	56900000	57000000	.	-0.800494	-2.84049
	chr1	61100000	61200000	.	-5.03331	-4.21154		chr1	57000000	57100000	.	-0.596898	-2.6783
	chr1	61200000	61300000	.	-4.86967	-4.29802		chr1	57100000	57200000	.	-0.487266	-2.98038
	chr1	61300000	61400000	.	-4.96414	-4.39184		chr1	57200000	57300000	.	-0.53601	-2.87456
	chr1	61400000	61500000	.	-4.75886	-4.19626		chr1	57300000	57400000	.	-0.751652	-2.84079
	chr1	61500000	61600000	.	-4.82743	-4.44492		chr1	57400000	57500000	.	-0.32486	-2.85245
	chr1	61600000	61700000	.	-4.9244	-4.5373		chr1	57500000	57600000	.	-0.603122	-2.55286
	chr1	61700000	61800000	.	-4.87106	-4.21189		chr1	57600000	57700000	.	-0.590339	-2.59618
	chr1	61800000	61900000	.	-5.46048	-4.78013		chr1	57700000	57800000	.	-0.588051	-2.83437
	chr1	61900000	62000000	.	-5.28328	-4.46394		chr1	57800000	57900000	.	-0.523795	-2.94609
	chr1	62000000	62100000	.	-5.27835	-4.61207		chr1	57900000	58000000	.	-0.568899	-2.55554
	chr1	62100000	62200000	.	-5.60114	-4.78815		chr1	58000000	58100000	.	-0.576166	-3.03352
	chr1	62200000	62300000	.	-5.56646	-4.67204		chr1	58100000	58200000	.	-1.42983	-2.4528
	chr1	62300000	62400000	.	-5.49563	-4.45453		chr1	58200000	58300000	.	-2.51541	-2.87261
	chr1	62400000	62500000	.	-5.29604	-4.26493		chr1	58300000	58400000	.	-2.42958	-2.67005
	chr1	62500000	62600000	.	-5.65061	-4.09015		chr1	58400000	58500000	.	-2.99551	-3.02247
	chr1	62600000	62700000	.	-5.36938	-4.08098		chr1	58500000	58600000	.	-3.9846	-4.01834
	chr1	62700000	62800000	.	-5.75281	-4.86671		chr1	58600000	58700000	.	-3.12368	-3.51731
	chr1	62800000	62900000	.	-4.78668	-3.96156		chr1	58700000	58800000	.	-3.59887	-3.61606
	chr1	62900000	63000000	.	-5.20818	-4.39098		chr1	58800000	58900000	.	-3.15531	-3.28913
	chr1	63000000	63100000	.	-5.19164	-4.09037		chr1	58900000	59000000	.	-3.10558	-3.30333
	chr1	63100000	63200000	.	-5.76754	-4.60173		chr1	59000000	59100000	.	-3.52616	-3.45158
	chr1	63200000	63300000	.	-4.40141	-4.15104		chr1	59100000	59200000	.	-3.42072	-3.25257
	chr1	63300000	63400000	.	-4.38588	-4.41397		chr1	59200000	59300000	.	-2.63142	-2.6663
	chr1	63400000	63500000	.	-4.83681	-4.51879		chr1	59300000	59400000	.	-2.86024	-2.81354
	chr1	63500000	63600000	.	-5.26204	-4.38955		chr1	59400000	59500000	.	-3.45931	-3.25617
	chr1	63700000	63800000	.	-5.27536	-4.23487		chr1	59500000	59600000	.	-2.9634	-2.74611
	chr1	63800000	63900000	.	-5.59042	-4.24343		chr1	59600000	59700000	.	-2.92028	-2.90422
	chr1	63900000	64000000	.	-5.50695	-4.17543		chr1	59700000	59800000	.	-3.04259	-3.32684
	chr1	64000000	64100000	.	-5.66084	-4.347		chr1	59800000	59900000	.	-3.73619	-3.71624
	chr1	64100000	64200000	.	-5.67009	-4.33752		chr1	59900000	60000000	.	-3.09594	-3.50857
	chr1	64200000	64300000	.	-5.40831	-3.78003		chr1	60000000	60100000	.	-2.71436	-3.18537
	chr1	64300000	64400000	.	-5.46155	-4.13898		chr1	60100000	60200000	.	-2.12685	-3.02106
	chr1	64400000	64500000	.	-5.10976	-3.73651		chr1	60200000	60300000	.	-1.49975	-2.61866
	chr1	64500000	64600000	.	-5.48618	-4.13165		chr1	60300000	60400000	.	-1.25605	-2.91862
	chr1	64600000	64700000	.	-5.58598	-4.18508		chr1	60400000	60500000	.	-1.05591	-2.34699
	chr1	64700000	64800000	.	-5.77251	-4.3376		chr1	60500000	60600000	.	-1.62661	-2.2936
	chr1	64800000	64900000	.	-6.1094	-4.53507		chr1	60600000	60700000	.	-1.59483	-2.43244
	chr1	64900000	65000000	.	-5.45946	-4.13596		chr1	60700000	60800000	.	-2.35556	-2.75152
	chr1	65000000	65100000	.	-5.23453	-4.44198		chr1	60800000	60900000	.	-3.13853	-3.38017
	chr1	65100000	65200000	.	-5.62244	-4.36673		chr1	60900000	61000000	.	-2.9188	-3.3444
	chr1	65200000	65300000	.	-5.10999	-4.1287		chr1	61000000	61100000	.	-3.51178	-3.96691
	chr1	65300000	65400000	.	-4.97718	-4.15021		chr1	61100000	61200000	.	-3.72064	-3.9155
	chr1	65400000	65500000	.	-4.70436	-4.29305		chr1	61200000	61300000	.	-4.31546	-4.16216
	chr1	65500000	65600000	.	-4.75603	-4.3921		chr1	61300000	61400000	.	-4.04933	-4.01383
	chr1	65600000	65700000	.	-5.09156	-4.56433		chr1	61400000	61500000	.	-3.90555	-3.80137
	chr1	65700000	65800000	.	-4.84712	-4.38232		chr1	61500000	61600000	.	-2.93318	-3.24782
	chr1	65800000	65900000	.	-5.21606	-4.2958		chr1	61600000	61700000	.	-3.89764	-3.9552
	chr1	65900000	66000000	.	-4.93719	-4.13932		chr1	61700000	61800000	.	-4.17938	-4.26793
	chr1	66000000	66100000	.	-5.16178	-4.56638		chr1	61800000	61900000	.	-3.69506	-4.0046
	chr1	66100000	66200000	.	-5.42175	-4.43853		chr1	61900000	62000000	.	-3.60141	-3.65248
	chr1	66200000	66300000	.	-5.69245	-4.57079		chr1	62000000	62100000	.	-3.62386	-3.62681
	chr1	66300000	66400000	.	-5.76163	-4.70998		chr1	62100000	62200000	.	-3.70813	-3.9294
	chr1	66400000	66500000	.	-4.96427	-4.49735		chr1	62200000	62300000	.	-2.15722	-3.07894
	chr1	66500000	66600000	.	-4.64496	-4.49067		chr1	62300000	62400000	.	-3.01889	-3.35679
	chr1	66600000	66700000	.	-5.14149	-4.61674		chr1	62400000	62500000	.	-3.9901	-3.98894
	chr1	66700000	66800000	.	-5.9364	-4.70703		chr1	62500000	62600000	.	-3.87125	-3.61321
	chr1	66800000	66900000	.	-5.25494	-4.1439		chr1	62600000	62700000	.	-3.53213	-3.43041
	chr1	66900000	67000000	.	-4.52718	-4.49204		chr1	62700000	62800000	.	-3.41194	-3.65573
	chr1	67000000	67100000	.	-5.33393	-4.73875		chr1	62800000	62900000	.	-3.91412	-3.73974
	chr1	67100000	67200000	.	-4.75782	-4.62165		chr1	62900000	63000000	.	-2.64647	-3.29355
	chr1	67200000	67300000	.	-3.56647	-4.54022		chr1	63000000	63100000	.	-2.60217	-3.0439
	chr1	67300000	67400000	.	-3.40366	-4.4593		chr1	63100000	63200000	.	-3.28282	-3.4417
	chr1	67400000	67500000	.	-3.34575	-4.35489		chr1	63200000	63300000	.	-2.71782	-3.03056
	chr1	67500000	67600000	.	-3.31702	-4.41226		chr1	63300000	63400000	.	-3.2526	-3.18016
	chr1	67600000	67700000	.	-3.57418	-4.8256		chr1	63400000	63500000	.	-3.78554	-3.55032
	chr1	67700000	67800000	.	-3.44621	-4.61684		chr1	63500000	63600000	.	-3.45577	-3.33876
	chr1	67800000	67900000	.	-3.31857	-4.63781		chr1	63600000	63700000	.	-3.14142	-3.45187
	chr1	67900000	68000000	.	-3.23015	-4.52884		chr1	63700000	63800000	.	-3.09523	-3.38706
	chr1	68000000	68100000	.	-3.48918	-4.78311		chr1	63800000	63900000	.	-3.11711	-3.60776
	chr1	68100000	68200000	.	-3.40647	-4.842		chr1	63900000	64000000	.	-3.44947	-3.35644
	chr1	68200000	68300000	.	-3.58695	-4.73812		chr1	64000000	64100000	.	-2.95276	-3.32292
	chr1	68300000	68400000	.	-3.43239	-4.80287		chr1	64100000	64200000	.	-3.6234	-3.64938
	chr1	68400000	68500000	.	-3.3549	-4.84063		chr1	64200000	64300000	.	-2.98077	-3.25486
	chr1	68500000	68600000	.	-3.43224	-4.71702		chr1	64300000	64400000	.	-3.46083	-3.5498
	chr1	68600000	68700000	.	-3.60959	-4.90646		chr1	64400000	64500000	.	-3.44062	-3.68486
	chr1	68700000	68800000	.	-3.54539	-4.6731		chr1	64500000	64600000	.	-3.50806	-3.85882
	chr1	68800000	68900000	.	-3.61316	-4.54447		chr1	64600000	64700000	.	-3.49853	-3.29507
	chr1	68900000	69000000	.	-3.96565	-5.01951		chr1	64700000	64800000	.	-2.79771	-3.23583
	chr1	69000000	69100000	.	-4.62779	-4.84286		chr1	64800000	64900000	.	-4.17152	-4.05174
	chr1	69100000	69200000	.	-4.49423	-4.44336		chr1	64900000	65000000	.	-3.55107	-3.86422
	chr1	69200000	69300000	.	-5.43254	-4.34115		chr1	65000000	65100000	.	-2.83195	-3.30758
	chr1	69300000	69400000	.	-5.00601	-3.97593		chr1	65100000	65200000	.	-3.15348	-3.72306
	chr1	69500000	69600000	.	-5.77765	-4.41265		chr1	65200000	65300000	.	-3.78026	-4.0199
	chr1	69600000	69700000	.	-5.5679	-4.53119		chr1	65300000	65400000	.	-3.34944	-3.54372
	chr1	69700000	69800000	.	-5.22953	-4.54758		chr1	65400000	65500000	.	-3.56851	-3.92769
	chr1	69800000	69900000	.	-4.7365	-4.70603		chr1	65500000	65600000	.	-2.99194	-3.10277
	chr1	69900000	70000000	.	-4.35255	-4.36359		chr1	65600000	65700000	.	-3.23609	-3.55748
	chr1	70000000	70100000	.	-4.83262	-4.79573		chr1	65700000	65800000	.	-2.42716	-2.88216
	chr1	70100000	70200000	.	-5.13372	-4.63596		chr1	65800000	65900000	.	-3.3163	-3.19339
	chr1	70200000	70300000	.	-5.29714	-4.45998		chr1	65900000	66000000	.	-3.20198	-3.32785
	chr1	70300000	70400000	.	-5.12937	-4.88694		chr1	66000000	66100000	.	-3.24119	-3.10536
	chr1	70400000	70500000	.	-5.11245	-4.46696		chr1	66100000	66200000	.	-2.98374	-3.10127
	chr1	70500000	70600000	.	-5.32166	-4.54004		chr1	66200000	66300000	.	-3.48622	-3.72453
	chr1	70600000	70700000	.	-5.06534	-4.27427		chr1	66300000	66400000	.	-3.17185	-3.54695
	chr1	70700000	70800000	.	-5.22732	-4.67171		chr1	66400000	66500000	.	-2.63979	-3.02684
	chr1	70800000	70900000	.	-5.22715	-4.35414		chr1	66500000	66600000	.	-3.44036	-3.64799
	chr1	70900000	71000000	.	-5.4001	-4.19101		chr1	66600000	66700000	.	-3.63308	-3.62987
	chr1	71100000	71200000	.	-4.64525	-4.06233		chr1	66700000	66800000	.	-4.01938	-3.89912
	chr1	71300000	71400000	.	-5.13321	-4.22472		chr1	66800000	66900000	.	-3.45892	-3.45477
	chr1	71400000	71500000	.	-4.91544	-3.98718		chr1	66900000	67000000	.	-4.1726	-4.2716
	chr1	71500000	71600000	.	-5.3693	-3.95013		chr1	67000000	67100000	.	-2.97411	-3.3169
	chr1	71600000	71700000	.	-5.06165	-3.6313		chr1	67100000	67200000	.	-3.23806	-3.42455
	chr1	71700000	71800000	.	-5.0726	-3.55514		chr1	67200000	67300000	.	-3.40901	-3.76137
	chr1	71800000	71900000	.	-5.02869	-3.49094		chr1	67300000	67400000	.	-3.15813	-3.6273
	chr1	71900000	72000000	.	-5.2666	-3.9173		chr1	67400000	67500000	.	-3.52503	-4.09121
	chr1	72000000	72100000	.	-5.38218	-3.79381		chr1	67500000	67600000	.	-3.13974	-3.63998
	chr1	72100000	72200000	.	-5.20796	-3.59817		chr1	67600000	67700000	.	-3.14358	-3.53344
	chr1	72200000	72300000	.	-5.72628	-4.33852		chr1	67700000	67800000	.	-4.13907	-4.18824
	chr1	72300000	72400000	.	-5.59279	-4.17797		chr1	67800000	67900000	.	-3.55156	-4.08516
	chr1	72400000	72500000	.	-5.15637	-4.14575		chr1	67900000	68000000	.	-2.54069	-2.6357
	chr1	72500000	72600000	.	-5.14109	-4.29719		chr1	68000000	68100000	.	-2.89676	-3.18349
	chr1	72600000	72700000	.	-5.14139	-4.64237		chr1	68100000	68200000	.	-3.56335	-3.95116
	chr1	72700000	72800000	.	-4.67715	-4.19626		chr1	68200000	68300000	.	-3.27525	-3.59381
	chr1	72800000	72900000	.	-4.4963	-4.37056		chr1	68300000	68400000	.	-3.18712	-3.80882
	chr1	72900000	73000000	.	-3.1968	-3.9576		chr1	68400000	68500000	.	-4.00661	-4.30829
	chr1	73000000	73100000	.	-3.06243	-4.08774		chr1	68500000	68600000	.	-3.15536	-3.41954
	chr1	73100000	73200000	.	-3.0145	-3.93183		chr1	68600000	68700000	.	-2.64183	-3.04055
	chr1	73200000	73300000	.	-3.00122	-4.04099		chr1	68700000	68800000	.	-2.56645	-2.79204
	chr1	73300000	73400000	.	-3.15915	-4.29199		chr1	68800000	68900000	.	-2.63989	-2.87253
	chr1	73400000	73500000	.	-3.16112	-4.0185		chr1	68900000	69000000	.	-2.85488	-2.97356
	chr1	73600000	73700000	.	-3.84868	-4.3218		chr1	69000000	69100000	.	-2.83186	-3.07343
	chr1	73700000	73800000	.	-4.57584	-4.17489		chr1	69100000	69200000	.	-2.75845	-3.15251
	chr1	74000000	74100000	.	-5.95734	-4.65655		chr1	69200000	69300000	.	-3.53352	-3.4603
	chr1	74100000	74200000	.	-5.5917	-4.41583		chr1	69300000	69400000	.	-2.9675	-3.04972
	chr1	74200000	74300000	.	-5.96111	-4.93169		chr1	69400000	69500000	.	-3.30676	-3.32085
	chr1	74300000	74400000	.	-5.66657	-4.28784		chr1	69500000	69600000	.	-3.69718	-3.73013
	chr1	74400000	74500000	.	-6.0615	-4.82296		chr1	69600000	69700000	.	-3.08527	-3.46945
	chr1	74500000	74600000	.	-5.78752	-4.66155		chr1	69700000	69800000	.	-3.98005	-3.71056
	chr1	74600000	74700000	.	-5.89793	-4.55051		chr1	69800000	69900000	.	-3.37098	-3.25656
	chr1	74700000	74800000	.	-5.21099	-4.48106		chr1	69900000	70000000	.	-3.05198	-2.90159
	chr1	74800000	74900000	.	-4.89711	-4.55908		chr1	70000000	70100000	.	-3.86189	-3.75308
	chr1	74900000	75000000	.	-5.06234	-4.64895		chr1	70100000	70200000	.	-4.13871	-4.2624
	chr1	75000000	75100000	.	-5.35305	-4.54107		chr1	70200000	70300000	.	-3.89321	-4.33629
	chr1	75100000	75200000	.	-6.03312	-4.6902		chr1	70300000	70400000	.	-3.66669	-4.02777
	chr1	75200000	75300000	.	-5.44547	-4.49883		chr1	70400000	70500000	.	-3.47795	-3.62854
	chr1	75300000	75400000	.	-5.40626	-4.5218		chr1	70500000	70600000	.	-3.05704	-3.44795
	chr1	75400000	75500000	.	-6.03853	-5.42474		chr1	70600000	70700000	.	-2.88417	-3.1433
	chr1	75500000	75600000	.	-5.33075	-4.55649		chr1	70700000	70800000	.	-2.41302	-2.76069
	chr1	75600000	75700000	.	-4.49056	-3.87365		chr1	70800000	70900000	.	-2.46828	-2.77652
	chr1	75700000	75800000	.	-3.52936	-4.15937		chr1	70900000	71000000	.	-2.61773	-3.19812
	chr1	75800000	75900000	.	-3.13987	-4.20605		chr1	71000000	71100000	.	-3.5801	-3.92188
	chr1	75900000	76000000	.	-2.897	-4.15943		chr1	71100000	71200000	.	-2.76893	-2.68764
	chr1	76000000	76100000	.	-2.83385	-4.2515		chr1	71200000	71300000	.	-3.28241	-3.01548
	chr1	76100000	76200000	.	-2.94341	-4.38891		chr1	71300000	71400000	.	-2.75191	-2.9284
	chr1	76200000	76300000	.	-2.94946	-4.32666		chr1	71400000	71500000	.	-3.83873	-3.64628
	chr1	76300000	76400000	.	-3.01016	-4.40319		chr1	71500000	71600000	.	-4.09111	-3.56427
	chr1	76400000	76500000	.	-3.10224	-4.4491		chr1	71600000	71700000	.	-3.41295	-3.08362
	chr1	76500000	76600000	.	-3.09353	-4.41768		chr1	71700000	71800000	.	-3.29258	-2.64817
	chr1	76600000	76700000	.	-3.18467	-4.58341		chr1	71800000	71900000	.	-3.95807	-3.13153
	chr1	76700000	76800000	.	-3.15248	-4.54037		chr1	71900000	72000000	.	-4.00547	-3.40603
	chr1	76800000	76900000	.	-3.18061	-4.28895		chr1	72000000	72100000	.	-4.40017	-3.91635
	chr1	76900000	77000000	.	-3.2405	-4.36423		chr1	72100000	72200000	.	-3.66884	-3.39175
	chr1	77000000	77100000	.	-3.20553	-4.30164		chr1	72200000	72300000	.	-4.07039	-3.421
	chr1	77100000	77200000	.	-3.29272	-4.07073		chr1	72300000	72400000	.	-3.78839	-3.24092
	chr1	77200000	77300000	.	-3.22816	-4.04656		chr1	72400000	72500000	.	-2.90393	-2.57114
	chr1	77300000	77400000	.	-3.15339	-4.05934		chr1	72500000	72600000	.	-3.74544	-3.43795
	chr1	77400000	77500000	.	-3.23465	-4.06944		chr1	72600000	72700000	.	-3.44289	-3.48749
	chr1	77500000	77600000	.	-3.43476	-4.5239		chr1	72700000	72800000	.	-3.24348	-2.81833
	chr1	77600000	77700000	.	-3.49955	-4.07232		chr1	72800000	72900000	.	-3.09985	-2.98615
	chr1	77700000	77800000	.	-3.80539	-4.20857		chr1	72900000	73000000	.	-3.71674	-2.91243
	chr1	77800000	77900000	.	-4.70124	-4.1738		chr1	73000000	73100000	.	-3.13482	-2.94213
	chr1	77900000	78000000	.	-5.15151	-4.14854		chr1	73100000	73200000	.	-3.21488	-2.53112
	chr1	78000000	78100000	.	-5.48652	-4.07954		chr1	73200000	73300000	.	-2.53509	-2.23217
	chr1	78100000	78200000	.	-5.53785	-4.23682		chr1	73300000	73400000	.	-3.05342	-2.62467
	chr1	78200000	78300000	.	-5.34965	-3.92528		chr1	73400000	73500000	.	-3.60701	-2.86884
	chr1	78300000	78400000	.	-5.60935	-4.23197		chr1	73500000	73600000	.	-3.2314	-3.18187
	chr1	78400000	78500000	.	-5.95769	-4.83885		chr1	73600000	73700000	.	-3.49706	-3.08434
	chr1	78600000	78700000	.	-5.54681	-4.21147		chr1	73700000	73800000	.	-3.39591	-2.69334
	chr1	78700000	78800000	.	-4.98661	-3.69376		chr1	73800000	73900000	.	-3.79641	-3.44071
	chr1	78800000	78900000	.	-4.78139	-4.34561		chr1	73900000	74000000	.	-3.2721	-2.95713
	chr1	78900000	79000000	.	-4.491	-4.44352		chr1	74000000	74100000	.	-3.31124	-2.90898
	chr1	79000000	79100000	.	-4.18376	-4.41717		chr1	74100000	74200000	.	-3.41076	-3.01555
	chr1	79100000	79200000	.	-4.19141	-4.20139		chr1	74200000	74300000	.	-3.55345	-3.48718
	chr1	79200000	79300000	.	-4.31526	-4.47325		chr1	74300000	74400000	.	-3.39628	-3.28926
	chr1	79300000	79400000	.	-4.41068	-4.27512		chr1	74400000	74500000	.	-3.26761	-3.55665
	chr1	79400000	79500000	.	-4.47666	-3.91753		chr1	74500000	74600000	.	-3.61331	-3.49842
	chr1	79500000	79600000	.	-4.71496	-3.67751		chr1	74600000	74700000	.	-3.66902	-3.30324
	chr1	79600000	79700000	.	-4.98384	-4.07793		chr1	74700000	74800000	.	-3.28682	-3.15917
	chr1	79700000	79800000	.	-5.92267	-4.46458		chr1	74800000	74900000	.	-2.50331	-2.56418
	chr1	79800000	79900000	.	-5.24512	-3.88988		chr1	74900000	75000000	.	-2.65747	-2.61448
	chr1	79900000	80000000	.	-4.60385	-3.84278		chr1	75000000	75100000	.	-3.21834	-3.12959
	chr1	80000000	80100000	.	-4.80016	-3.96441		chr1	75100000	75200000	.	-3.17087	-3.24249
	chr1	80100000	80200000	.	-4.55697	-4.13408		chr1	75200000	75300000	.	-3.77042	-3.60083
	chr1	80200000	80300000	.	-5.5351	-4.39186		chr1	75300000	75400000	.	-3.21125	-3.00515
	chr1	80300000	80400000	.	-5.07027	-4.24738		chr1	75400000	75500000	.	-2.76378	-2.78947
	chr1	80400000	80500000	.	-4.55371	-4.4148		chr1	75500000	75600000	.	-3.85091	-3.57991
	chr1	80500000	80600000	.	-4.25727	-4.66454		chr1	75600000	75700000	.	-2.47639	-2.83719
	chr1	80600000	80700000	.	-3.73197	-4.35065		chr1	75700000	75800000	.	-2.8596	-3.27961
	chr1	80700000	80800000	.	-3.59028	-4.43184		chr1	75800000	75900000	.	-3.11519	-3.21694
	chr1	80800000	80900000	.	-3.74976	-4.5578		chr1	75900000	76000000	.	-3.06789	-3.2974
	chr1	80900000	81000000	.	-3.80715	-4.48824		chr1	76000000	76100000	.	-3.27973	-3.378
	chr1	81000000	81100000	.	-3.80872	-4.79424		chr1	76100000	76200000	.	-2.80636	-3.1051
	chr1	81100000	81200000	.	-4.7091	-4.7833		chr1	76200000	76300000	.	-2.70495	-3.01447
	chr1	81200000	81300000	.	-4.9625	-4.73841		chr1	76300000	76400000	.	-2.99078	-3.23008
	chr1	81300000	81400000	.	-5.43075	-4.30951		chr1	76400000	76500000	.	-2.67846	-2.88558
	chr1	81400000	81500000	.	-5.299	-4.30561		chr1	76500000	76600000	.	-3.13361	-3.30558
	chr1	81500000	81600000	.	-5.54634	-3.98436		chr1	76600000	76700000	.	-2.53713	-2.69733
	chr1	81600000	81700000	.	-4.98561	-3.23		chr1	76700000	76800000	.	-3.01261	-3.20523
	chr1	81700000	81800000	.	-4.99552	-3.732		chr1	76800000	76900000	.	-3.1506	-3.1999
	chr1	81800000	81900000	.	-5.11305	-3.34258		chr1	76900000	77000000	.	-2.67273	-2.84049
	chr1	81900000	82000000	.	-5.39321	-3.99056		chr1	77000000	77100000	.	-3.11308	-3.26334
	chr1	82000000	82100000	.	-5.24261	-3.75764		chr1	77100000	77200000	.	-3.77194	-3.4636
	chr1	82100000	82200000	.	-5.35349	-3.95974		chr1	77200000	77300000	.	-3.09222	-3.32549
	chr1	82200000	82300000	.	-5.59201	-4.23496		chr1	77300000	77400000	.	-3.86228	-3.71574
	chr1	82300000	82400000	.	-5.86888	-4.15674		chr1	77400000	77500000	.	-2.83759	-3.04781
	chr1	82400000	82500000	.	-5.55317	-4.45347		chr1	77500000	77600000	.	-3.76181	-3.94115
	chr1	82500000	82600000	.	-4.71318	-4.0994		chr1	77600000	77700000	.	-2.9514	-3.3022
	chr1	82600000	82700000	.	-5.16662	-4.51309		chr1	77700000	77800000	.	-3.78283	-3.76521
	chr1	82700000	82800000	.	-5.42605	-4.39396		chr1	77800000	77900000	.	-3.76522	-3.8521
	chr1	82800000	82900000	.	-5.72446	-4.48715		chr1	77900000	78000000	.	-4.19787	-4.49051
	chr1	82900000	83000000	.	-4.78527	-3.64489		chr1	78000000	78100000	.	-3.83082	-3.83254
	chr1	83000000	83100000	.	-5.12064	-4.17091		chr1	78100000	78200000	.	-3.45116	-3.30262
	chr1	83100000	83200000	.	-5.29153	-4.61743		chr1	78200000	78300000	.	-2.51266	-2.7705
	chr1	83200000	83300000	.	-4.91232	-4.60255		chr1	78300000	78400000	.	-3.36527	-3.30728
	chr1	83300000	83400000	.	-4.73745	-4.7771		chr1	78400000	78500000	.	-2.71035	-2.93216
	chr1	83400000	83500000	.	-4.3002	-4.79241		chr1	78500000	78600000	.	-2.65484	-2.88588
	chr1	83500000	83600000	.	-3.97826	-4.45205		chr1	78600000	78700000	.	-3.26825	-3.55471
	chr1	83600000	83700000	.	-4.38063	-4.72182		chr1	78700000	78800000	.	-3.02124	-3.15749
	chr1	83700000	83800000	.	-4.97943	-4.55698		chr1	78800000	78900000	.	-3.24785	-3.34483
	chr1	83800000	83900000	.	-5.04818	-4.37211		chr1	78900000	79000000	.	-3.44487	-3.18324
	chr1	83900000	84000000	.	-5.28624	-4.54558		chr1	79000000	79100000	.	-3.22138	-3.19523
	chr1	84000000	84100000	.	-5.16681	-4.18491		chr1	79100000	79200000	.	-3.28425	-3.21226
	chr1	84100000	84200000	.	-5.5078	-4.40843		chr1	79200000	79300000	.	-3.39974	-2.86074
	chr1	84200000	84300000	.	-5.44608	-4.34794		chr1	79300000	79400000	.	-3.78251	-3.29867
	chr1	84300000	84400000	.	-5.45134	-3.69976		chr1	79400000	79500000	.	-3.52298	-2.51911
	chr1	84400000	84500000	.	-5.29226	-3.84792		chr1	79500000	79600000	.	-3.47059	-2.50637
	chr1	84500000	84600000	.	-5.13213	-4.13197		chr1	79600000	79700000	.	-3.22079	-2.31031
	chr1	84600000	84700000	.	-4.62455	-3.96277		chr1	79700000	79800000	.	-3.38577	-2.34501
	chr1	84700000	84800000	.	-5.55856	-4.49152		chr1	79800000	79900000	.	-3.45199	-2.15173
	chr1	84800000	84900000	.	-5.53716	-4.42575		chr1	79900000	80000000	.	-2.73587	-2.033
	chr1	85700000	85800000	.	-4.62926	-4.38746		chr1	80000000	80100000	.	-3.52654	-2.97882
	chr1	85800000	85900000	.	-4.72191	-3.97473		chr1	80100000	80200000	.	-3.3234	-2.21176
	chr1	85900000	86000000	.	-4.61366	-4.0474		chr1	80200000	80300000	.	-3.18353	-2.262
	chr1	86000000	86100000	.	-4.90024	-3.99478		chr1	80300000	80400000	.	-3.70067	-2.13235
	chr1	86100000	86200000	.	-6.26815	-4.70953		chr1	80400000	80500000	.	-3.71261	-2.3404
	chr1	86200000	86300000	.	-5.86019	-4.93438		chr1	80500000	80600000	.	-3.08143	-2.23185
	chr1	86300000	86400000	.	-5.61084	-4.64145		chr1	80600000	80700000	.	-3.09063	-2.15401
	chr1	86400000	86500000	.	-5.78771	-4.24417		chr1	80700000	80800000	.	-2.93215	-1.81375
	chr1	86500000	86600000	.	-5.88609	-4.97745		chr1	80800000	80900000	.	-3.44611	-2.39231
	chr1	86600000	86700000	.	-5.49777	-4.22911		chr1	80900000	81000000	.	-3.02662	-1.92124
	chr1	86700000	86800000	.	-5.87827	-4.50027		chr1	81000000	81100000	.	-3.76795	-2.59542
	chr1	86800000	86900000	.	-5.98077	-4.74679		chr1	81100000	81200000	.	-2.95058	-2.89584
	chr1	86900000	87000000	.	-5.86217	-4.68274		chr1	81200000	81300000	.	-3.71649	-3.2852
	chr1	87000000	87100000	.	-5.7746	-4.21852		chr1	81300000	81400000	.	-3.61089	-2.85374
	chr1	87100000	87200000	.	-5.27516	-4.41895		chr1	81400000	81500000	.	-3.74325	-3.26656
	chr1	87200000	87300000	.	-5.65995	-4.52907		chr1	81500000	81600000	.	-3.94994	-3.59242
	chr1	87300000	87400000	.	-5.43504	-4.3992		chr1	81600000	81700000	.	-3.0547	-3.38997
	chr1	87400000	87500000	.	-6.13112	-4.98981		chr1	81700000	81800000	.	-4.00102	-3.56143
	chr1	87500000	87600000	.	-5.39806	-3.91447		chr1	81800000	81900000	.	-4.26033	-3.80957
	chr1	87600000	87700000	.	-5.28375	-4.01597		chr1	81900000	82000000	.	-4.39954	-4.16283
	chr1	87700000	87800000	.	-5.67615	-4.38644		chr1	82000000	82100000	.	-3.47236	-2.71921
	chr1	87800000	87900000	.	-5.69644	-4.29453		chr1	82100000	82200000	.	-3.71354	-2.46427
	chr1	87900000	88000000	.	-6.18986	-4.73906		chr1	82200000	82300000	.	-3.19985	-2.70001
	chr1	88000000	88100000	.	-4.76042	-4.19626		chr1	82300000	82400000	.	-3.22202	-2.90213
	chr1	88100000	88200000	.	-4.57031	-3.81428		chr1	82400000	82500000	.	-3.26046	-2.83495
	chr1	88400000	88500000	.	-5.41243	-4.15826		chr1	82500000	82600000	.	-3.11505	-2.69645
	chr1	88500000	88600000	.	-5.12968	-3.73495		chr1	82600000	82700000	.	-3.41069	-3.10961
	chr1	88600000	88700000	.	-5.61905	-4.08766		chr1	82700000	82800000	.	-3.41525	-3.05627
	chr1	88700000	88800000	.	-5.21424	-3.68931		chr1	82800000	82900000	.	-3.80766	-3.40177
	chr1	88800000	88900000	.	-5.07976	-3.41354		chr1	82900000	83000000	.	-3.89564	-2.74249
	chr1	88900000	89000000	.	-4.7517	-3.19552		chr1	83000000	83100000	.	-2.8108	-2.71613
	chr1	89000000	89100000	.	-5.23124	-3.649		chr1	83100000	83200000	.	-3.13811	-2.57547
	chr1	89100000	89200000	.	-5.28195	-4.16317		chr1	83200000	83300000	.	-2.89832	-1.93857
	chr1	89200000	89300000	.	-4.53624	-3.68115		chr1	83300000	83400000	.	-2.69014	-2.10483
	chr1	89300000	89400000	.	-4.4884	-3.82173		chr1	83400000	83500000	.	-3.35324	-2.70213
	chr1	89400000	89500000	.	-5.00337	-3.86547		chr1	83500000	83600000	.	-3.20651	-2.64358
	chr1	89500000	89600000	.	-5.43923	-4.50563		chr1	83600000	83700000	.	-2.73384	-2.38103
	chr1	89600000	89700000	.	-5.6975	-4.4566		chr1	83700000	83800000	.	-3.84251	-3.11381
	chr1	89700000	89800000	.	-5.86016	-4.26958		chr1	83800000	83900000	.	-3.56193	-3.25719
	chr1	89800000	89900000	.	-5.89699	-4.85469		chr1	83900000	84000000	.	-3.4539	-3.90313
	chr1	89900000	90000000	.	-4.85529	-4.30699		chr1	84000000	84100000	.	-2.92771	-3.50445
	chr1	90000000	90100000	.	-4.85061	-4.16751		chr1	84100000	84200000	.	-3.28173	-3.62571
	chr1	90100000	90200000	.	-4.90191	-3.99124		chr1	84200000	84300000	.	-3.05942	-3.27493
	chr1	90200000	90300000	.	-5.30746	-4.25993		chr1	84300000	84400000	.	-3.0296	-3.25065
	chr1	90300000	90400000	.	-5.03481	-4.04072		chr1	84400000	84500000	.	-3.5731	-3.67794
	chr1	90400000	90500000	.	-4.97033	-4.15948		chr1	84500000	84600000	.	-3.42402	-3.76689
	chr1	90500000	90600000	.	-4.61376	-3.76064		chr1	84600000	84700000	.	-3.26908	-3.44396
	chr1	90600000	90700000	.	-5.51973	-3.90372		chr1	84700000	84800000	.	-3.25426	-3.66659
	chr1	90700000	90800000	.	-5.25691	-4.04151		chr1	84800000	84900000	.	-3.45763	-3.59765
	chr1	90800000	90900000	.	-4.88656	-3.60037		chr1	84900000	85000000	.	-3.31796	-3.433
	chr1	90900000	91000000	.	-5.00664	-3.84324		chr1	85000000	85100000	.	-3.19671	-3.48408
	chr1	91000000	91100000	.	-5.39362	-4.57667		chr1	85100000	85200000	.	-3.85197	-3.98288
	chr1	91100000	91200000	.	-5.08359	-4.03894		chr1	85200000	85300000	.	-3.2179	-4.04408
	chr1	91200000	91300000	.	-5.87925	-4.55277		chr1	85300000	85400000	.	-3.32513	-3.68187
	chr1	91300000	91400000	.	-5.51364	-4.46119		chr1	85400000	85500000	.	-3.28052	-3.42328
	chr1	91400000	91500000	.	-5.33078	-4.12128		chr1	85500000	85600000	.	-2.73557	-3.41024
	chr1	91500000	91600000	.	-5.49513	-4.2182		chr1	85600000	85700000	.	-2.78902	-3.31699
	chr1	91600000	91700000	.	-5.27983	-3.70775		chr1	85700000	85800000	.	-3.09132	-3.41104
	chr1	91700000	91800000	.	-5.12345	-3.72035		chr1	85800000	85900000	.	-3.14054	-3.3809
	chr1	91800000	91900000	.	-5.37789	-4.29877		chr1	85900000	86000000	.	-3.23747	-3.46003
	chr1	91900000	92000000	.	-5.9866	-4.98874		chr1	86000000	86100000	.	-3.65999	-3.56585
	chr1	92000000	92100000	.	-5.90136	-4.26562		chr1	86100000	86200000	.	-3.02494	-3.18864
	chr1	92100000	92200000	.	-5.9826	-4.4956		chr1	86200000	86300000	.	-3.18873	-3.23701
	chr1	92200000	92300000	.	-4.84128	-3.88853		chr1	86300000	86400000	.	-3.36462	-3.77483
	chr1	92300000	92400000	.	-4.80405	-3.71785		chr1	86400000	86500000	.	-3.65081	-3.94313
	chr1	92400000	92500000	.	-4.54509	-4.24631		chr1	86500000	86600000	.	-3.0258	-3.42057
	chr1	92500000	92600000	.	-4.10024	-3.96909		chr1	86600000	86700000	.	-2.40489	-3.08198
	chr1	92600000	92700000	.	-5.20903	-4.42121		chr1	86700000	86800000	.	-3.87997	-4.13013
	chr1	92700000	92800000	.	-5.48191	-4.03996		chr1	86800000	86900000	.	-3.29758	-3.67454
	chr1	92800000	92900000	.	-5.27104	-4.2163		chr1	86900000	87000000	.	-3.2569	-3.54428
	chr1	92900000	93000000	.	-5.13365	-4.37933		chr1	87000000	87100000	.	-3.12002	-3.2661
	chr1	93000000	93100000	.	-4.89946	-4.29621		chr1	87100000	87200000	.	-3.32644	-3.63129
	chr1	93100000	93200000	.	-5.21899	-4.45441		chr1	87200000	87300000	.	-3.1881	-3.37271
	chr1	93200000	93300000	.	-5.74349	-4.85221		chr1	87300000	87400000	.	-3.30057	-3.55568
	chr1	93300000	93400000	.	-5.83926	-4.79792		chr1	87400000	87500000	.	-3.16287	-3.07987
	chr1	93400000	93500000	.	-5.92051	-4.71601		chr1	87500000	87600000	.	-2.69254	-2.80362
	chr1	93500000	93600000	.	-5.30297	-3.93873		chr1	87600000	87700000	.	-2.80739	-2.38841
	chr1	93600000	93700000	.	-5.46123	-3.97645		chr1	87700000	87800000	.	-3.04583	-2.89696
	chr1	93700000	93800000	.	-5.66903	-4.12763		chr1	87800000	87900000	.	-3.67528	-3.31636
	chr1	93800000	93900000	.	-5.59943	-4.93045		chr1	87900000	88000000	.	-3.57383	-3.3698
	chr1	93900000	94000000	.	-4.98998	-4.42893		chr1	88000000	88100000	.	-3.3659	-3.00202
	chr1	94200000	94300000	.	-4.48438	-4.34111		chr1	88100000	88200000	.	-3.61696	-3.35959
	chr1	94300000	94400000	.	-4.46066	-4.34495		chr1	88200000	88300000	.	-3.04878	-3.12793
	chr1	94400000	94500000	.	-4.61652	-4.41896		chr1	88300000	88400000	.	-3.24694	-2.9924
	chr1	94500000	94600000	.	-4.60539	-4.54054		chr1	88400000	88500000	.	-2.81388	-2.77414
	chr1	94600000	94700000	.	-4.67865	-4.59394		chr1	88500000	88600000	.	-3.45129	-3.30481
	chr1	94700000	94800000	.	-4.95368	-4.60314		chr1	88600000	88700000	.	-3.09069	-3.33883
	chr1	94800000	94900000	.	-5.05788	-4.61508		chr1	88700000	88800000	.	-3.62903	-3.81408
	chr1	94900000	95000000	.	-4.8437	-4.73487		chr1	88800000	88900000	.	-3.129	-3.81339
	chr1	95000000	95100000	.	-4.61572	-4.45812		chr1	88900000	89000000	.	-3.44317	-4.02607
	chr1	95100000	95200000	.	-4.4978	-4.51101		chr1	89000000	89100000	.	-2.91024	-3.51399
	chr1	95200000	95300000	.	-4.96017	-4.84812		chr1	89100000	89200000	.	-3.30751	-3.5252
	chr1	95300000	95400000	.	-4.92216	-4.64492		chr1	89200000	89300000	.	-2.91473	-3.27217
	chr1	95500000	95600000	.	-4.3272	-4.82624		chr1	89300000	89400000	.	-2.66286	-3.08045
	chr1	95600000	95700000	.	-4.40733	-4.76899		chr1	89400000	89500000	.	-2.79174	-3.21362
	chr1	95900000	96000000	.	-3.77323	-4.7997		chr1	89500000	89600000	.	-3.38031	-3.59472
	chr1	96000000	96100000	.	-3.75712	-4.74795		chr1	89600000	89700000	.	-3.11443	-3.49433
	chr1	96100000	96200000	.	-3.45281	-4.79021		chr1	89700000	89800000	.	-3.19372	-3.46351
	chr1	96200000	96300000	.	-3.4559	-5.08317		chr1	89800000	89900000	.	-3.90299	-4.07746
	chr1	96300000	96400000	.	-3.42374	-4.85257		chr1	89900000	90000000	.	-3.6436	-4.12662
	chr1	96400000	96500000	.	-3.31422	-4.92105		chr1	90000000	90100000	.	-3.01576	-3.2634
	chr1	96500000	96600000	.	-3.36681	-4.72191		chr1	90100000	90200000	.	-2.63101	-2.85724
	chr1	96600000	96700000	.	-3.26999	-4.87024		chr1	90200000	90300000	.	-2.4967	-2.97503
	chr1	96700000	96800000	.	-3.29254	-4.64313		chr1	90300000	90400000	.	-2.93225	-3.11034
	chr1	96800000	96900000	.	-3.55818	-4.8147		chr1	90400000	90500000	.	-2.95859	-3.32029
	chr1	96900000	97000000	.	-3.21932	-4.87032		chr1	90500000	90600000	.	-2.22894	-2.85
	chr1	97000000	97100000	.	-3.28377	-4.57257		chr1	90600000	90700000	.	-2.91443	-3.15885
	chr1	97100000	97200000	.	-3.3644	-4.59332		chr1	90700000	90800000	.	-2.79282	-3.11148
	chr1	97200000	97300000	.	-3.37569	-4.51326		chr1	90800000	90900000	.	-2.58196	-2.95805
	chr1	97300000	97400000	.	-3.60473	-4.55196		chr1	90900000	91000000	.	-3.76705	-4.08366
	chr1	97400000	97500000	.	-4.04513	-4.5406		chr1	91000000	91100000	.	-2.96809	-3.38213
	chr1	97500000	97600000	.	-4.58085	-4.3915		chr1	91100000	91200000	.	-2.45495	-3.17198
	chr1	97600000	97700000	.	-5.41166	-4.6113		chr1	91200000	91300000	.	-2.93226	-3.0765
	chr1	97700000	97800000	.	-6.20063	-4.96525		chr1	91400000	91500000	.	-2.85245	-3.12425
	chr1	97800000	97900000	.	-5.71443	-4.35976		chr1	91500000	91600000	.	-3.49445	-3.81512
	chr1	97900000	98000000	.	-5.53118	-4.20187		chr1	91600000	91700000	.	-2.74344	-2.9426
	chr1	98000000	98100000	.	-5.49219	-4.2719		chr1	91700000	91800000	.	-3.20436	-3.2792
	chr1	98100000	98200000	.	-4.9465	-3.51019		chr1	91800000	91900000	.	-3.15249	-3.37495
	chr1	98200000	98300000	.	-4.9421	-3.79637		chr1	91900000	92000000	.	-3.53292	-3.65662
	chr1	98300000	98400000	.	-4.78977	-4.22822		chr1	92000000	92100000	.	-3.89725	-3.69311
	chr1	98400000	98500000	.	-4.41064	-4.47199		chr1	92100000	92200000	.	-3.52985	-3.52611
	chr1	98500000	98600000	.	-3.94179	-4.43674		chr1	92200000	92300000	.	-3.16424	-3.29781
	chr1	98600000	98700000	.	-3.64655	-4.37433		chr1	92300000	92400000	.	-2.19123	-2.8896
	chr1	98700000	98800000	.	-3.20596	-4.28172		chr1	92400000	92500000	.	-2.6555	-2.98834
	chr1	98800000	98900000	.	-3.15489	-4.70706		chr1	92500000	92600000	.	-3.82488	-3.53646
	chr1	98900000	99000000	.	-3.19464	-4.6727		chr1	92600000	92700000	.	-2.99016	-3.0882
	chr1	99000000	99100000	.	-3.16956	-4.66231		chr1	92700000	92800000	.	-3.49947	-3.64909
	chr1	99100000	99200000	.	-3.09211	-4.54101		chr1	92800000	92900000	.	-3.51831	-3.57487
	chr1	99200000	99300000	.	-3.12621	-4.66548		chr1	92900000	93000000	.	-3.76379	-3.90091
	chr1	99300000	99400000	.	-3.23421	-4.29696		chr1	93000000	93100000	.	-3.35482	-3.72945
	chr1	99400000	99500000	.	-3.19226	-4.68519		chr1	93100000	93200000	.	-3.6499	-3.80217
	chr1	99500000	99600000	.	-3.36686	-4.59615		chr1	93200000	93300000	.	-2.62512	-2.98163
	chr1	99600000	99700000	.	-3.31552	-4.82684		chr1	93300000	93400000	.	-3.29695	-3.65336
	chr1	99700000	99800000	.	-3.55512	-4.7753		chr1	93400000	93500000	.	-3.15812	-3.72978
	chr1	99800000	99900000	.	-3.7261	-4.99882		chr1	93500000	93600000	.	-4.03167	-4.17853
	chr1	99900000	100000000	.	-3.75964	-4.87496		chr1	93600000	93700000	.	-3.76165	-4.37859
	chr1	100000000	100100000	.	-3.79174	-4.54798		chr1	93700000	93800000	.	-2.6889	-3.35821
	chr1	100100000	100200000	.	-3.72457	-4.45387		chr1	93800000	93900000	.	-3.06904	-3.78805
	chr1	100200000	100300000	.	-3.86694	-4.97953		chr1	93900000	94000000	.	-3.01011	-3.48656
	chr1	100300000	100400000	.	-3.57575	-4.89081		chr1	94000000	94100000	.	-3.76713	-3.7858
	chr1	100400000	100500000	.	-3.43435	-4.78894		chr1	94100000	94200000	.	-3.42878	-3.73991
	chr1	100500000	100600000	.	-3.22052	-4.44057		chr1	94200000	94300000	.	-3.50353	-3.76352
	chr1	100600000	100700000	.	-3.34901	-4.48763		chr1	94300000	94400000	.	-2.84144	-3.35426
	chr1	100800000	100900000	.	-3.21708	-4.47263		chr1	94400000	94500000	.	-3.0139	-3.37045
	chr1	100900000	101000000	.	-3.21204	-4.44712		chr1	94500000	94600000	.	-2.8987	-3.77428
	chr1	101100000	101200000	.	-3.1734	-4.75038		chr1	94600000	94700000	.	-3.13068	-3.87348
	chr1	101200000	101300000	.	-3.19667	-4.50913		chr1	94700000	94800000	.	-2.8283	-3.51534
	chr1	101300000	101400000	.	-3.19668	-4.70424		chr1	94800000	94900000	.	-3.73844	-4.06366
	chr1	101400000	101500000	.	-3.28535	-4.4398		chr1	94900000	95000000	.	-3.69388	-3.77629
	chr1	101500000	101600000	.	-3.23841	-4.54296		chr1	95000000	95100000	.	-3.1637	-3.57337
	chr1	101600000	101700000	.	-3.20057	-4.74065		chr1	95100000	95200000	.	-3.48362	-3.69126
	chr1	101700000	101800000	.	-3.2018	-4.86771		chr1	95200000	95300000	.	-3.28016	-3.48536
	chr1	101800000	101900000	.	-3.2659	-4.48491		chr1	95300000	95400000	.	-3.07871	-3.48325
	chr1	101900000	102000000	.	-3.23375	-4.89054		chr1	95400000	95500000	.	-2.29347	-2.57857
	chr1	102000000	102100000	.	-3.23361	-4.8088		chr1	95500000	95600000	.	-2.67315	-2.75924
	chr1	102100000	102200000	.	-3.21176	-4.70917		chr1	95600000	95700000	.	-3.09903	-2.89378
	chr1	102200000	102300000	.	-3.17024	-4.4479		chr1	95700000	95800000	.	-2.4871	-2.96474
	chr1	102300000	102400000	.	-3.08813	-4.61829		chr1	95800000	95900000	.	-3.09083	-3.01911
	chr1	102400000	102500000	.	-3.17967	-4.89467		chr1	95900000	96000000	.	-3.31385	-3.52518
	chr1	102500000	102600000	.	-3.15054	-4.77682		chr1	96000000	96100000	.	-3.39409	-3.44803
	chr1	102700000	102800000	.	-3.22135	-4.84034		chr1	96100000	96200000	.	-2.38362	-2.96887
	chr1	102800000	102900000	.	-3.17691	-4.59098		chr1	96200000	96300000	.	-3.06498	-3.20912
	chr1	102900000	103000000	.	-3.26872	-4.77521		chr1	96300000	96400000	.	-3.01223	-3.1767
	chr1	103000000	103100000	.	-3.16964	-4.57574		chr1	96400000	96500000	.	-2.985	-3.22087
	chr1	103100000	103200000	.	-3.15284	-4.85096		chr1	96500000	96600000	.	-3.22098	-3.29437
	chr1	103200000	103300000	.	-3.22615	-4.74569		chr1	96600000	96700000	.	-2.50545	-2.7779
	chr1	103300000	103400000	.	-3.03348	-4.43973		chr1	96700000	96800000	.	-3.95569	-4.00225
	chr1	103400000	103500000	.	-3.17227	-4.67058		chr1	96800000	96900000	.	-3.41745	-3.54983
	chr1	103500000	103600000	.	-3.14135	-4.57959		chr1	96900000	97000000	.	-2.76821	-2.75906
	chr1	103600000	103700000	.	-3.21571	-5.06087		chr1	97000000	97100000	.	-3.06955	-3.47251
	chr1	103700000	103800000	.	-3.21464	-4.4586		chr1	97100000	97200000	.	-3.6677	-3.76505
	chr1	103800000	103900000	.	-3.16722	-4.51733		chr1	97200000	97300000	.	-3.35976	-3.25188
	chr1	103900000	104000000	.	-3.20894	-4.79772		chr1	97300000	97400000	.	-3.63724	-2.98241
	chr1	104000000	104100000	.	-3.22737	-5.07443		chr1	97400000	97500000	.	-3.63326	-3.2196
	chr1	104100000	104200000	.	-3.16166	-4.40256		chr1	97500000	97600000	.	-3.93309	-3.74214
	chr1	104200000	104300000	.	-3.15262	-4.86612		chr1	97600000	97700000	.	-3.93413	-3.50277
	chr1	104300000	104400000	.	-3.204	-4.69062		chr1	97700000	97800000	.	-3.88562	-3.64327
	chr1	104400000	104500000	.	-3.22814	-4.55382		chr1	97800000	97900000	.	-3.89385	-4.15365
	chr1	104500000	104600000	.	-3.20481	-4.56768		chr1	97900000	98000000	.	-4.02171	-4.08824
	chr1	104600000	104700000	.	-3.09765	-5.05876		chr1	98000000	98100000	.	-3.7619	-3.99311
	chr1	104700000	104800000	.	-3.21396	-4.75654		chr1	98100000	98200000	.	-3.16413	-3.11969
	chr1	104800000	104900000	.	-3.1476	-4.72661		chr1	98200000	98300000	.	-3.14614	-3.10547
	chr1	104900000	105000000	.	-3.57759	-4.47357		chr1	98300000	98400000	.	-3.46795	-3.41717
	chr1	105000000	105100000	.	-3.32669	-4.60523		chr1	98400000	98500000	.	-3.81693	-3.70431
	chr1	105100000	105200000	.	-3.31619	-4.21753		chr1	98500000	98600000	.	-2.89309	-2.74646
	chr1	105300000	105400000	.	-3.50466	-4.19036		chr1	98600000	98700000	.	-2.91968	-2.9963
	chr1	105400000	105500000	.	-4.33297	-4.18736		chr1	98700000	98800000	.	-3.87399	-3.39312
	chr1	105500000	105600000	.	-5.52867	-4.22624		chr1	98800000	98900000	.	-2.06525	-2.62132
	chr1	105600000	105700000	.	-6.21268	-4.62076		chr1	98900000	99000000	.	-2.04491	-2.91897
	chr1	105700000	105800000	.	-5.51056	-4.29017		chr1	99000000	99100000	.	-1.44769	-2.58204
	chr1	105800000	105900000	.	-5.80818	-4.30918		chr1	99100000	99200000	.	-2.28273	-3.21599
	chr1	105900000	106000000	.	-5.23525	-3.57933		chr1	99200000	99300000	.	-2.36274	-3.01835
	chr1	106000000	106100000	.	-5.82619	-4.69891		chr1	99300000	99400000	.	-2.99049	-2.95553
	chr1	106100000	106200000	.	-5.68804	-4.38062		chr1	99400000	99500000	.	-3.38053	-3.30599
	chr1	106200000	106300000	.	-5.24952	-4.35484		chr1	99500000	99600000	.	-3.41551	-3.49034
	chr1	106300000	106400000	.	-5.80713	-4.5601		chr1	99600000	99700000	.	-3.67007	-3.52311
	chr1	106400000	106500000	.	-4.89169	-3.98238		chr1	99700000	99800000	.	-3.66511	-3.79739
	chr1	106500000	106600000	.	-5.99878	-4.70042		chr1	99800000	99900000	.	-3.56745	-3.87801
	chr1	106600000	106700000	.	-5.84311	-4.28916		chr1	99900000	100000000	.	-3.30149	-3.65414
	chr1	106700000	106800000	.	-6.2745	-4.65951		chr1	100000000	100100000	.	-3.96118	-4.24176
	chr1	106800000	106900000	.	-4.93706	-4.38298		chr1	100100000	100200000	.	-3.83629	-4.06263
	chr1	106900000	107000000	.	-4.81823	-4.63951		chr1	100200000	100300000	.	-3.41787	-3.60009
	chr1	107000000	107100000	.	-4.38479	-4.52741		chr1	100300000	100400000	.	-3.04615	-3.38969
	chr1	107100000	107200000	.	-4.07992	-4.20653		chr1	100400000	100500000	.	-3.86739	-3.89447
	chr1	107200000	107300000	.	-4.14705	-4.36592		chr1	100500000	100600000	.	-3.08482	-3.14811
	chr1	107300000	107400000	.	-4.50689	-4.52101		chr1	100600000	100700000	.	-2.0942	-2.30661
	chr1	107400000	107500000	.	-5.19291	-4.68632		chr1	100700000	100800000	.	-3.30111	-3.61002
	chr1	107500000	107600000	.	-5.71366	-4.54704		chr1	100800000	100900000	.	-3.03483	-3.37976
	chr1	107600000	107700000	.	-5.14795	-4.70315		chr1	100900000	101000000	.	-4.10793	-4.13459
	chr1	107700000	107800000	.	-5.15285	-4.3292		chr1	101000000	101100000	.	-3.39382	-3.52868
	chr1	107800000	107900000	.	-4.80337	-4.04607		chr1	101100000	101200000	.	-3.85037	-3.85961
	chr1	107900000	108000000	.	-5.12425	-4.23095		chr1	101200000	101300000	.	-3.45123	-3.37296
	chr1	108000000	108100000	.	-4.67646	-3.88483		chr1	101300000	101400000	.	-2.89653	-3.36593
	chr1	108100000	108200000	.	-4.52527	-3.58488		chr1	101400000	101500000	.	-2.82052	-3.15979
	chr1	108200000	108300000	.	-4.92126	-4.39537		chr1	101500000	101600000	.	-2.65709	-3.29443
	chr1	108300000	108400000	.	-4.78106	-4.5035		chr1	101600000	101700000	.	-1.49695	-2.66409
	chr1	108400000	108500000	.	-4.89796	-4.68309		chr1	101700000	101800000	.	-1.82895	-3.46056
	chr1	108500000	108600000	.	-4.40138	-4.65915		chr1	101800000	101900000	.	-1.80102	-3.13284
	chr1	108600000	108700000	.	-4.44756	-4.67106		chr1	101900000	102000000	.	-1.82289	-3.60425
	chr1	108700000	108800000	.	-4.49634	-4.86747		chr1	102000000	102100000	.	-1.61687	-2.51515
	chr1	108800000	108900000	.	-4.41695	-4.63911		chr1	102100000	102200000	.	-1.82504	-3.43115
	chr1	108900000	109000000	.	-3.98516	-4.50798		chr1	102200000	102300000	.	-1.75947	-2.98416
	chr1	109000000	109100000	.	-4.01431	-4.86481		chr1	102300000	102400000	.	-1.90184	-3.0434
	chr1	109100000	109200000	.	-3.90824	-4.74757		chr1	102400000	102500000	.	-1.6151	-2.89612
	chr1	109200000	109300000	.	-3.91551	-4.82517		chr1	102500000	102600000	.	-1.91996	-2.91874
	chr1	109300000	109400000	.	-3.60345	-4.4593		chr1	102600000	102700000	.	-1.55587	-2.87063
	chr1	109400000	109500000	.	-3.67813	-4.88788		chr1	102700000	102800000	.	-1.67132	-3.13009
	chr1	109500000	109600000	.	-3.64208	-4.75603		chr1	102800000	102900000	.	-1.46151	-2.53622
	chr1	109600000	109700000	.	-3.82741	-4.94		chr1	102900000	103000000	.	-2.13681	-3.37173
	chr1	109700000	109800000	.	-3.73772	-4.97622		chr1	103000000	103100000	.	-2.03673	-3.54507
	chr1	109800000	109900000	.	-3.77141	-4.69053		chr1	103100000	103200000	.	-1.72675	-3.1747
	chr1	109900000	110000000	.	-3.94812	-4.8691		chr1	103200000	103300000	.	-1.87762	-3.06336
	chr1	110000000	110100000	.	-3.9212	-5.00362		chr1	103300000	103400000	.	-2.22318	-2.87534
	chr1	110200000	110300000	.	-3.89048	-4.81454		chr1	103400000	103500000	.	-2.66476	-3.29798
	chr1	110300000	110400000	.	-4.14429	-4.54793		chr1	103800000	103900000	.	-2.51573	-2.1556
	chr1	110400000	110500000	.	-4.48165	-4.73088		chr1	103900000	104000000	.	-3.67733	-3.00342
	chr1	110500000	110600000	.	-4.0821	-4.41781		chr1	104000000	104100000	.	-3.50179	-3.30833
	chr1	110600000	110700000	.	-3.83644	-4.57237		chr1	104100000	104200000	.	-3.41993	-3.07794
	chr1	110700000	110800000	.	-3.76356	-4.50103		chr1	104200000	104300000	.	-3.08122	-2.43325
	chr1	110800000	110900000	.	-3.64325	-4.82196		chr1	104300000	104400000	.	-3.02545	-2.30698
	chr1	110900000	111000000	.	-3.72763	-4.72859		chr1	104400000	104500000	.	-2.96291	-2.44613
	chr1	111000000	111100000	.	-3.62562	-4.34655		chr1	104500000	104600000	.	-3.0044	-2.43276
	chr1	111100000	111200000	.	-3.49755	-4.18802		chr1	104600000	104700000	.	-3.19179	-2.71612
	chr1	111200000	111300000	.	-3.67519	-4.6759		chr1	104700000	104800000	.	-3.35511	-3.46394
	chr1	111300000	111400000	.	-3.54412	-4.86022		chr1	104800000	104900000	.	-3.46784	-2.65191
	chr1	111400000	111500000	.	-3.43838	-4.66283		chr1	104900000	105000000	.	-3.25267	-2.84815
	chr1	111500000	111600000	.	-3.38161	-4.52364		chr1	105000000	105100000	.	-3.51987	-2.77983
	chr1	111600000	111700000	.	-3.4689	-4.71273		chr1	105100000	105200000	.	-3.47579	-2.60612
	chr1	111700000	111800000	.	-3.51359	-4.38891		chr1	105200000	105300000	.	-3.15428	-2.38131
	chr1	111800000	111900000	.	-4.3004	-4.54629		chr1	105300000	105400000	.	-3.33418	-2.31186
	chr1	111900000	112000000	.	-3.86802	-5.05933		chr1	105400000	105500000	.	-3.34361	-2.4197
	chr1	112000000	112100000	.	-3.4298	-4.84812		chr1	105500000	105600000	.	-3.08818	-2.09318
	chr1	112100000	112200000	.	-3.39199	-4.83131		chr1	105600000	105700000	.	-3.42969	-2.61624
	chr1	112200000	112300000	.	-3.25307	-4.55736		chr1	105700000	105800000	.	-3.51692	-2.73153
	chr1	112300000	112400000	.	-3.26241	-4.90013		chr1	105800000	105900000	.	-3.18454	-2.49505
	chr1	112400000	112500000	.	-3.25766	-4.68761		chr1	105900000	106000000	.	-2.94941	-2.08544
	chr1	112500000	112600000	.	-3.13466	-4.29879		chr1	106000000	106100000	.	-3.67393	-2.82268
	chr1	112600000	112700000	.	-3.24498	-4.28425		chr1	106100000	106200000	.	-3.19426	-2.19545
	chr1	112700000	112800000	.	-3.19155	-3.42429		chr1	106200000	106300000	.	-3.34167	-2.85719
	chr1	112800000	112900000	.	-3.16649	-3.74231		chr1	106300000	106400000	.	-2.99601	-2.36339
	chr1	112900000	113000000	.	-3.26486	-4.11112		chr1	106400000	106500000	.	-2.94	-2.65189
	chr1	113000000	113100000	.	-3.4667	-4.0714		chr1	106500000	106600000	.	-2.82673	-2.20733
	chr1	113100000	113200000	.	-3.82562	-4.09366		chr1	106600000	106700000	.	-3.32707	-2.77916
	chr1	113200000	113300000	.	-3.70444	-3.7376		chr1	106700000	106800000	.	-3.39349	-3.24441
	chr1	113300000	113400000	.	-3.63875	-3.71935		chr1	106800000	106900000	.	-2.93799	-2.94198
	chr1	113400000	113500000	.	-3.72614	-4.29064		chr1	106900000	107000000	.	-3.30309	-3.27849
	chr1	113500000	113600000	.	-3.62402	-4.19793		chr1	107000000	107100000	.	-3.2555	-3.47665
	chr1	113700000	113800000	.	-3.23025	-4.35661		chr1	107100000	107200000	.	-3.356	-3.6333
	chr1	113800000	113900000	.	-3.31644	-4.2724		chr1	107200000	107300000	.	-2.96393	-3.08258
	chr1	113900000	114000000	.	-3.39292	-4.0902		chr1	107300000	107400000	.	-3.56939	-3.39843
	chr1	114000000	114100000	.	-3.24155	-3.76906		chr1	107400000	107500000	.	-3.67431	-3.7284
	chr1	114100000	114200000	.	-3.28415	-4.17914		chr1	107500000	107600000	.	-2.95576	-3.38105
	chr1	114200000	114300000	.	-3.3881	-4.5218		chr1	107600000	107700000	.	-3.23514	-3.80354
	chr1	114300000	114400000	.	-3.16659	-4.3205		chr1	107700000	107800000	.	-3.81404	-3.5196
	chr1	114400000	114500000	.	-3.17505	-4.55098		chr1	107800000	107900000	.	-3.57398	-3.24203
	chr1	114700000	114800000	.	-3.19322	-4.45329		chr1	107900000	108000000	.	-3.79502	-3.51623
	chr1	114800000	114900000	.	-3.31485	-4.62869		chr1	108000000	108100000	.	-3.49981	-3.41139
	chr1	114900000	115000000	.	-3.23518	-4.72965		chr1	108100000	108200000	.	-2.41804	-2.78199
	chr1	115000000	115100000	.	-3.17928	-4.68459		chr1	108200000	108300000	.	-2.83593	-3.21011
	chr1	115100000	115200000	.	-3.19713	-4.70212		chr1	108300000	108400000	.	-3.01081	-3.16573
	chr1	115200000	115300000	.	-3.11769	-4.586		chr1	108400000	108500000	.	-1.36215	-2.43061
	chr1	115300000	115400000	.	-3.09429	-4.51937		chr1	108500000	108600000	.	-3.12635	-3.13806
	chr1	115500000	115600000	.	-3.19185	-4.75016		chr1	108600000	108700000	.	-3.84836	-4.06365
	chr1	115600000	115700000	.	-3.20006	-4.87755		chr1	108700000	108800000	.	-3.515	-3.99042
	chr1	115700000	115800000	.	-3.15415	-4.70847		chr1	108800000	108900000	.	-4.09123	-3.99928
	chr1	115800000	115900000	.	-3.18272	-4.90944		chr1	108900000	109000000	.	-3.48807	-3.71959
	chr1	115900000	116000000	.	-3.1352	-4.85962		chr1	109000000	109100000	.	-3.71493	-3.89414
	chr1	116000000	116100000	.	-3.29144	-4.55601		chr1	109100000	109200000	.	-3.44532	-4.15579
	chr1	116100000	116200000	.	-3.23571	-4.8591		chr1	109200000	109300000	.	-3.36068	-4.23752
	chr1	116200000	116300000	.	-3.18319	-4.7014		chr1	109300000	109400000	.	-2.94501	-3.32092
	chr1	116300000	116400000	.	-3.21604	-4.6063		chr1	109400000	109500000	.	-3.04251	-3.67094
	chr1	116400000	116500000	.	-3.32616	-4.42575		chr1	109500000	109600000	.	-3.78009	-4.14669
	chr1	116500000	116600000	.	-3.14669	-4.60476		chr1	109600000	109700000	.	-3.5154	-4.10202
	chr1	116600000	116700000	.	-3.15685	-3.99882		chr1	109700000	109800000	.	-2.66904	-3.48808
	chr1	116700000	116800000	.	-3.1275	-4.37975		chr1	109800000	109900000	.	-2.97625	-3.42882
	chr1	116800000	116900000	.	-3.13754	-4.76117		chr1	109900000	110000000	.	-3.17938	-3.68068
	chr1	116900000	117000000	.	-3.11696	-4.61875		chr1	110000000	110100000	.	-3.43408	-3.95668
	chr1	117000000	117100000	.	-3.21263	-4.78456		chr1	110100000	110200000	.	-2.16252	-3.08942
	chr1	117100000	117200000	.	-3.21338	-5.00197		chr1	110200000	110300000	.	-3.10256	-3.78001
	chr1	117200000	117300000	.	-3.10025	-4.57641		chr1	110300000	110400000	.	-3.53693	-4.29075
	chr1	117300000	117400000	.	-3.25451	-4.71666		chr1	110400000	110500000	.	-3.55089	-3.55723
	chr1	117400000	117500000	.	-2.92303	-4.60045		chr1	110500000	110600000	.	-2.59424	-3.18676
	chr1	117500000	117600000	.	-3.07128	-4.12027		chr1	110600000	110700000	.	-3.15652	-3.24376
	chr1	117600000	117700000	.	-2.87753	-3.87132		chr1	110700000	110800000	.	-2.70869	-2.93196
	chr1	117700000	117800000	.	-2.80611	-3.92325		chr1	110800000	110900000	.	-2.58816	-3.18038
	chr1	117800000	117900000	.	-2.95297	-3.9486		chr1	110900000	111000000	.	-2.8474	-2.98545
	chr1	117900000	118000000	.	-3.01654	-3.9296		chr1	111000000	111100000	.	-1.86374	-2.55361
	chr1	118000000	118100000	.	-3.19935	-4.1833		chr1	111100000	111200000	.	-3.67658	-3.93151
	chr1	118100000	118200000	.	-3.52904	-3.86919		chr1	111200000	111300000	.	-2.92557	-3.22909
	chr1	118200000	118300000	.	-4.77137	-4.1309		chr1	111300000	111400000	.	-2.70773	-2.99785
	chr1	118300000	118400000	.	-5.64797	-4.32411		chr1	111400000	111500000	.	-3.12838	-3.91504
	chr1	118400000	118500000	.	-5.60962	-4.66084		chr1	111500000	111600000	.	-3.53199	-3.63254
	chr1	118500000	118600000	.	-6.09868	-4.93075		chr1	111600000	111700000	.	-3.39455	-3.50385
	chr1	118600000	118700000	.	-5.30522	-4.70635		chr1	111700000	111800000	.	-3.83263	-4.08409
	chr1	118700000	118800000	.	-4.94903	-4.47228		chr1	111800000	111900000	.	-2.4995	-2.95797
	chr1	118800000	118900000	.	-4.39298	-4.07778		chr1	111900000	112000000	.	-2.562	-3.09376
	chr1	118900000	119000000	.	-4.62183	-4.4046		chr1	112000000	112100000	.	-2.56703	-2.80686
	chr1	119000000	119100000	.	-5.3412	-4.2184		chr1	112100000	112200000	.	-2.50669	-2.53329
	chr1	119100000	119200000	.	-4.94372	-4.03692		chr1	112200000	112300000	.	-2.01563	-2.25122
	chr1	119200000	119300000	.	-4.61511	-3.44681		chr1	112300000	112400000	.	-3.02656	-3.61387
	chr1	119300000	119400000	.	-4.87175	-3.68404		chr1	112400000	112500000	.	-3.31116	-3.98991
	chr1	119400000	119500000	.	-5.64923	-4.47022		chr1	112500000	112600000	.	-3.44964	-3.68566
	chr1	119500000	119600000	.	-5.26993	-4.04256		chr1	112600000	112700000	.	-4.02871	-4.37904
	chr1	119600000	119700000	.	-6.14658	-4.74028		chr1	112700000	112800000	.	-3.22994	-3.48816
	chr1	119700000	119800000	.	-5.38071	-4.37014		chr1	112800000	112900000	.	-2.82538	-3.47578
	chr1	119800000	119900000	.	-5.23964	-4.24496		chr1	112900000	113000000	.	-3.48274	-4.32633
	chr1	119900000	120000000	.	-4.97636	-4.1769		chr1	113000000	113100000	.	-3.82655	-3.90189
	chr1	120000000	120100000	.	-5.45043	-4.54717		chr1	113100000	113200000	.	-3.24403	-3.5145
	chr1	120100000	120200000	.	-5.36838	-4.1762		chr1	113200000	113300000	.	-3.06217	-3.45156
	chr1	120200000	120300000	.	-5.27526	-4.13875		chr1	113300000	113400000	.	-3.38293	-3.60077
	chr1	120300000	120400000	.	-4.81047	-4.02219		chr1	113400000	113500000	.	-2.82369	-3.00356
	chr1	120400000	120500000	.	-4.9391	-4.26276		chr1	113500000	113600000	.	-2.23139	-2.24225
	chr1	120500000	120600000	.	-4.85246	-4.07219		chr1	113600000	113700000	.	-3.14947	-3.15746
	chr1	120600000	120700000	.	-4.93577	-4.49985		chr1	113700000	113800000	.	-3.54579	-3.83863
	chr1	120700000	120800000	.	-4.96709	-3.9512		chr1	113800000	113900000	.	-3.58337	-3.78161
	chr1	120800000	120900000	.	-5.14966	-4.3743		chr1	113900000	114000000	.	-3.13128	-3.70863
	chr1	120900000	121000000	.	-5.10735	-4.11035		chr1	114000000	114100000	.	-2.43244	-2.86645
	chr1	121000000	121100000	.	-4.92432	-3.76166		chr1	114100000	114200000	.	-2.43666	-2.9778
	chr1	121100000	121200000	.	-5.34362	-4.26474		chr1	114200000	114300000	.	-2.66488	-3.10153
	chr1	121200000	121300000	.	-5.13331	-3.58483		chr1	114300000	114400000	.	-2.3506	-2.69115
	chr1	121300000	121400000	.	-5.45946	-3.95728		chr1	114400000	114500000	.	-3.1642	-3.70818
	chr1	121400000	121500000	.	-5.7351	-4.24715		chr1	114500000	114600000	.	-3.69884	-3.7948
	chr1	121500000	121600000	.	-5.27048	-4.36267		chr1	114600000	114700000	.	-3.86086	-3.85633
	chr1	121600000	121700000	.	-4.24068	-4.05147		chr1	114700000	114800000	.	-3.38143	-3.8773
	chr1	121700000	121800000	.	-3.38515	-4.4241		chr1	114800000	114900000	.	-3.65678	-3.78348
	chr1	121800000	121900000	.	-3.08225	-4.52769		chr1	114900000	115000000	.	-2.89762	-3.17774
	chr1	121900000	122000000	.	-2.93601	-4.13651		chr1	115000000	115100000	.	-3.37497	-3.58136
	chr1	122000000	122100000	.	-2.91687	-4.30501		chr1	115100000	115200000	.	-2.64242	-2.8811
	chr1	122100000	122200000	.	-3.01739	-4.37552		chr1	115200000	115300000	.	-2.05028	-2.48009
	chr1	122200000	122300000	.	-3.12604	-4.6626		chr1	115300000	115400000	.	-3.33186	-3.41939
	chr1	122400000	122500000	.	-3.13298	-4.47337		chr1	115400000	115500000	.	-3.50944	-3.56317
	chr1	122500000	122600000	.	-3.10372	-4.4056		chr1	115500000	115600000	.	-2.31415	-2.79867
	chr1	122600000	122700000	.	-2.99615	-4.44723		chr1	115600000	115700000	.	-2.4074	-3.13094
	chr1	122700000	122800000	.	-3.14116	-4.41107		chr1	115700000	115800000	.	-3.43557	-3.63774
	chr1	122800000	122900000	.	-3.20679	-4.63921		chr1	115800000	115900000	.	-3.41095	-3.74932
	chr1	122900000	123000000	.	-3.34409	-4.5322		chr1	115900000	116000000	.	-3.29198	-3.55377
	chr1	123000000	123100000	.	-3.29251	-4.43435		chr1	116000000	116100000	.	-2.5046	-2.74875
	chr1	123100000	123200000	.	-3.14793	-4.00691		chr1	116100000	116200000	.	-3.3234	-3.60169
	chr1	123200000	123300000	.	-3.23495	-4.25502		chr1	116200000	116300000	.	-3.07867	-3.27878
	chr1	123300000	123400000	.	-3.22535	-4.66956		chr1	116300000	116400000	.	-3.86571	-4.0256
	chr1	123400000	123500000	.	-3.29845	-4.52489		chr1	116400000	116500000	.	-3.44705	-3.80797
	chr1	123500000	123600000	.	-3.17108	-4.88641		chr1	116500000	116600000	.	-3.47497	-3.8397
	chr1	123600000	123700000	.	-3.29429	-4.95784		chr1	116600000	116700000	.	-3.42678	-4.0956
	chr1	123700000	123800000	.	-3.11365	-4.96538		chr1	116700000	116800000	.	-2.03944	-2.82644
	chr1	123800000	123900000	.	-3.19337	-4.75266		chr1	116800000	116900000	.	-2.74891	-3.21062
	chr1	123900000	124000000	.	-3.03879	-4.81334		chr1	116900000	117000000	.	-3.70736	-4.05897
	chr1	124000000	124100000	.	-3.07074	-4.81517		chr1	117000000	117100000	.	-3.89656	-4.23899
	chr1	124100000	124200000	.	-3.12988	-4.83477		chr1	117100000	117200000	.	-3.08662	-3.60115
	chr1	124200000	124300000	.	-3.33125	-4.76715		chr1	117200000	117300000	.	-2.62881	-3.11847
	chr1	124300000	124400000	.	-3.66573	-4.42416		chr1	117300000	117400000	.	-2.52351	-2.85195
	chr1	124400000	124500000	.	-4.05339	-4.13159		chr1	117400000	117500000	.	-3.23606	-3.0444
	chr1	124500000	124600000	.	-4.10825	-4.35682		chr1	117500000	117600000	.	-3.43358	-3.55917
	chr1	124600000	124700000	.	-3.63391	-4.3691		chr1	117600000	117700000	.	-3.0395	-3.67772
	chr1	124700000	124800000	.	-3.34608	-4.5616		chr1	117700000	117800000	.	-2.26488	-2.83718
	chr1	124800000	124900000	.	-3.23044	-4.39949		chr1	117800000	117900000	.	-3.62939	-3.41671
	chr1	124900000	125000000	.	-3.32247	-4.31104		chr1	117900000	118000000	.	-3.69574	-4.18657
	chr1	125000000	125100000	.	-3.39544	-4.42425		chr1	118000000	118100000	.	-3.42716	-3.60572
	chr1	125100000	125200000	.	-3.84279	-4.82863		chr1	118100000	118200000	.	-3.36816	-3.5597
	chr1	125200000	125300000	.	-4.70789	-4.05574		chr1	118200000	118300000	.	-1.89661	-3.01542
	chr1	125300000	125400000	.	-4.56441	-4.09992		chr1	118300000	118400000	.	-1.36343	-2.41305
	chr1	125400000	125500000	.	-5.4725	-4.13454		chr1	118400000	118500000	.	-1.27901	-2.35888
	chr1	125500000	125600000	.	-5.48678	-4.35612		chr1	118500000	118600000	.	-0.547046	-2.35311
	chr1	125600000	125700000	.	-5.20789	-3.82328		chr1	118600000	118700000	.	-1.02771	-2.49927
	chr1	125700000	125800000	.	-5.33651	-4.01969		chr1	118700000	118800000	.	-1.23172	-2.81478
	chr1	125800000	125900000	.	-5.52351	-3.9926		chr1	118800000	118900000	.	-1.22404	-2.65712
	chr1	125900000	126000000	.	-5.19998	-4.42606		chr1	118900000	119000000	.	-1.69194	-2.68537
	chr1	126000000	126100000	.	-4.98515	-4.27045		chr1	119000000	119100000	.	-3.33914	-2.76244
	chr1	126100000	126200000	.	-4.8097	-4.44063		chr1	119100000	119200000	.	-3.23158	-2.88137
	chr1	126200000	126300000	.	-4.62725	-4.68519		chr1	119200000	119300000	.	-3.65554	-3.41923
	chr1	126300000	126400000	.	-4.71906	-4.56632		chr1	119300000	119400000	.	-3.05686	-3.20932
	chr1	126400000	126500000	.	-5.01537	-4.40199		chr1	119400000	119500000	.	-2.80711	-3.31196
	chr1	126500000	126600000	.	-5.4921	-4.48171		chr1	119500000	119600000	.	-2.43321	-3.0777
	chr1	126600000	126700000	.	-4.96966	-4.28148		chr1	119600000	119700000	.	-3.41038	-3.59372
	chr1	126700000	126800000	.	-5.20263	-4.2604		chr1	119700000	119800000	.	-3.03947	-3.49129
	chr1	126800000	126900000	.	-5.07145	-4.02888		chr1	119800000	119900000	.	-3.4803	-3.73324
	chr1	126900000	127000000	.	-4.63324	-4.15325		chr1	119900000	120000000	.	-3.53862	-3.72501
	chr1	127000000	127100000	.	-4.74121	-4.36319		chr1	120000000	120100000	.	-3.47787	-3.01998
	chr1	127100000	127200000	.	-4.58165	-3.8751		chr1	120100000	120200000	.	-3.45198	-3.26274
	chr1	127200000	127300000	.	-5.45852	-3.90762		chr1	120200000	120300000	.	-3.42047	-2.96373
	chr1	127300000	127400000	.	-5.71977	-3.95966		chr1	120300000	120400000	.	-3.75465	-3.08995
	chr1	127400000	127500000	.	-5.73971	-4.42188		chr1	120400000	120500000	.	-3	-2.64632
	chr1	127500000	127600000	.	-4.91665	-4.56339		chr1	120500000	120600000	.	-3.88283	-3.19715
	chr1	127600000	127700000	.	-5.11827	-4.3248		chr1	120600000	120700000	.	-3.47748	-2.92553
	chr1	127700000	127800000	.	-5.19914	-4.45867		chr1	120700000	120800000	.	-3.21736	-2.67686
	chr1	127800000	127900000	.	-5.54111	-4.37408		chr1	120800000	120900000	.	-3.42774	-2.95225
	chr1	127900000	128000000	.	-5.23325	-4.10493		chr1	120900000	121000000	.	-2.84978	-2.73666
	chr1	128000000	128100000	.	-5.17672	-4.06361		chr1	121000000	121100000	.	-2.28282	-2.4594
	chr1	128100000	128200000	.	-5.7795	-4.72448		chr1	121100000	121200000	.	-3.38954	-3.07896
	chr1	128200000	128300000	.	-5.59602	-4.31162		chr1	121200000	121300000	.	-2.93588	-2.58912
	chr1	128300000	128400000	.	-5.94956	-4.51586		chr1	121300000	121400000	.	-2.28416	-1.66003
	chr1	128400000	128500000	.	-5.40384	-4.33342		chr1	121400000	121500000	.	-3.05038	-3.02545
	chr1	128500000	128600000	.	-5.09511	-4.0134		chr1	121500000	121600000	.	-2.52738	-2.54164
	chr1	128600000	128700000	.	-4.6846	-3.76137		chr1	143600000	143700000	.	-0.471372	-2.2733
	chr1	128700000	128800000	.	-4.74466	-3.69805		chr1	143700000	143800000	.	-0.871704	-2.71133
	chr1	128800000	128900000	.	-4.68815	-4.10989		chr1	143800000	143900000	.	-1.86968	-2.15115
	chr1	128900000	129000000	.	-3.48783	-4.41894		chr1	143900000	144000000	.	-2.8544	-2.66869
	chr1	129000000	129100000	.	-3.16949	-4.34827		chr1	144000000	144100000	.	-2.57797	-2.56258
	chr1	129100000	129200000	.	-2.9561	-4.55283		chr1	144100000	144200000	.	1.44425	-0.211173
	chr1	129200000	129300000	.	-3.09855	-4.33666		chr1	144200000	144300000	.	-3.3234	-2.84351
	chr1	129300000	129400000	.	-3.08	-4.59288		chr1	144300000	144400000	.	-2.71607	-2.12864
	chr1	129400000	129500000	.	-3.13332	-4.71039		chr1	144400000	144500000	.	-3.65746	-3.26356
	chr1	129500000	129600000	.	-3.06814	-4.4459		chr1	144500000	144600000	.	-2.55107	-2.85371
	chr1	129600000	129700000	.	-3.1415	-4.59613		chr1	144600000	144700000	.	-3.26895	-2.27236
	chr1	129700000	129800000	.	-3.12352	-4.53634		chr1	144700000	144800000	.	-4.06037	-1.60647
	chr1	129800000	129900000	.	-3.1107	-4.75154		chr1	144800000	144900000	.	-1.55911	-2.03532
	chr1	129900000	130000000	.	-3.12705	-4.60718		chr1	144900000	145000000	.	-2.89564	-2.64986
	chr1	130000000	130100000	.	-2.95067	-4.6051		chr1	145000000	145100000	.	-3.68721	-2.86719
	chr1	130100000	130200000	.	-2.98511	-4.77633		chr1	145100000	145200000	.	-2.65035	-2.46659
	chr1	130200000	130300000	.	-2.97106	-4.51037		chr1	145200000	145300000	.	-3.04839	-2.99779
	chr1	130300000	130400000	.	-3.00425	-4.3452		chr1	145300000	145400000	.	-3.65271	-1.99114
	chr1	130400000	130500000	.	-3.08128	-4.25049		chr1	145400000	145500000	.	-2.92208	-3.46018
	chr1	130500000	130600000	.	-3.69282	-4.37797		chr1	145500000	145600000	.	-2.56346	-2.502
	chr1	130600000	130700000	.	-4.76164	-4.23977		chr1	145600000	145700000	.	-3.38914	-3.50221
	chr1	130700000	130800000	.	-5.37604	-4.47626		chr1	145700000	145800000	.	-2.87189	-3.54511
	chr1	130800000	130900000	.	-4.92659	-4.32476		chr1	145800000	145900000	.	-3.28062	-3.85152
	chr1	130900000	131000000	.	-4.81745	-4.22908		chr1	145900000	146000000	.	-3.52307	-4.11142
	chr1	131000000	131100000	.	-5.51814	-4.48138		chr1	146000000	146100000	.	-3.5945	-4.00434
	chr1	131100000	131200000	.	-5.79304	-4.52504		chr1	146100000	146200000	.	-3.45571	-2.55895
	chr1	131200000	131300000	.	-6.28095	-4.82825		chr1	146200000	146300000	.	-3.90071	-2.3234
	chr1	131300000	131400000	.	-5.38011	-4.30682		chr1	146300000	146400000	.	-3.53475	-3.21632
	chr1	131400000	131500000	.	-5.31674	-4.03594		chr1	146400000	146500000	.	-3.25571	-3.10161
	chr1	131500000	131600000	.	-5.43425	-4.61037		chr1	146500000	146600000	.	-2.38373	-2.16712
	chr1	131600000	131700000	.	-5.26089	-4.46344		chr1	146600000	146700000	.	-3.29736	-2.97813
	chr1	131700000	131800000	.	-4.85294	-4.24635		chr1	146700000	146800000	.	-1.90642	-2.39698
	chr1	131800000	131900000	.	-5.378	-4.33497		chr1	146800000	146900000	.	-1.30686	-1.53316
	chr1	131900000	132000000	.	-5.65952	-4.85343		chr1	146900000	147000000	.	-3.55156	-3.20783
	chr1	132000000	132100000	.	-5.61956	-4.52849		chr1	147000000	147100000	.	-2.0056	-2.57563
	chr1	132100000	132200000	.	-5.40868	-4.53899		chr1	147100000	147200000	.	-3.32212	-3.31994
	chr1	132200000	132300000	.	-5.69941	-4.47576		chr1	147200000	147300000	.	-2.86308	-3.42748
	chr1	132300000	132400000	.	-5.76742	-4.95737		chr1	147300000	147400000	.	-1.69696	-2.45391
	chr1	132400000	132500000	.	-5.53942	-4.37654		chr1	147400000	147500000	.	-1.85099	-2.35319
	chr1	132500000	132600000	.	-5.27325	-4.92845		chr1	147500000	147600000	.	-3.09025	-3.39206
	chr1	132600000	132700000	.	-5.09449	-4.6113		chr1	147600000	147700000	.	-2.76781	-3.1925
	chr1	132700000	132800000	.	-5.00665	-4.51738		chr1	147700000	147800000	.	-2.74321	-3.21982
	chr1	132800000	132900000	.	-4.70234	-4.23364		chr1	147800000	147900000	.	-2.33436	-2.98329
	chr1	132900000	133000000	.	-4.97897	-4.07359		chr1	147900000	148000000	.	-3.59688	-3.42654
	chr1	133000000	133100000	.	-5.73571	-4.54768		chr1	148000000	148100000	.	-3.04975	-3.58287
	chr1	133100000	133200000	.	-5.27109	-4.13525		chr1	148100000	148200000	.	-3.12484	-3.1176
	chr1	133200000	133300000	.	-5.54934	-4.19272		chr1	148200000	148300000	.	-2.80183	-3.34584
	chr1	133300000	133400000	.	-5.13091	-4.30344		chr1	148300000	148400000	.	-3.10243	-3.74027
	chr1	133400000	133500000	.	-4.72624	-3.82692		chr1	148400000	148500000	.	-3.43267	-3.02695
	chr1	133700000	133800000	.	-5.63873	-4.32243		chr1	148500000	148600000	.	-3.8465	-2.84258
	chr1	133800000	133900000	.	-5.559	-4.09007		chr1	148600000	148700000	.	-3.49624	-2.93732
	chr1	133900000	134000000	.	-5.06719	-3.71225		chr1	148700000	148800000	.	-2.45304	-1.9879
	chr1	134000000	134100000	.	-5.72698	-4.2509		chr1	148800000	148900000	.	-2.75807	-2.40151
	chr1	134100000	134200000	.	-5.02401	-4.1492		chr1	148900000	149000000	.	-3.55218	-3.30793
	chr1	134200000	134300000	.	-5.00819	-4.20951		chr1	149000000	149100000	.	-2.23733	-2.39423
	chr1	134300000	134400000	.	-5.16588	-4.40108		chr1	149100000	149200000	.	-4.01818	-3.54718
	chr1	134400000	134500000	.	-6.0061	-4.86304		chr1	149200000	149300000	.	-3.85055	-2.59642
	chr1	134500000	134600000	.	-5.4226	-4.57973		chr1	149300000	149400000	.	-3.80661	-2.97635
	chr1	134600000	134700000	.	-5.24241	-4.3903		chr1	149400000	149500000	.	-4.26074	-3.22526
	chr1	134700000	134800000	.	-5.67651	-4.67726		chr1	149500000	149600000	.	-2.75072	-2.3988
	chr1	134800000	134900000	.	-5.90363	-4.67381		chr1	149600000	149700000	.	-3.40434	-3.04156
	chr1	134900000	135000000	.	-5.78365	-4.58419		chr1	149700000	149800000	.	-2.69511	-2.56995
	chr1	135000000	135100000	.	-4.84255	-3.79417		chr1	149800000	149900000	.	-3.52985	-3.81094
	chr1	135100000	135200000	.	-5.78051	-4.75141		chr1	149900000	150000000	.	-3.63642	-4.06118
	chr1	135200000	135300000	.	-5.58074	-4.05876		chr1	150000000	150100000	.	-3.91499	-4.04382
	chr1	135300000	135400000	.	-5.65339	-4.27839		chr1	150100000	150200000	.	-3.47593	-3.72742
	chr1	135400000	135500000	.	-5.68124	-4.21034		chr1	150200000	150300000	.	-3.35805	-3.91906
	chr1	135500000	135600000	.	-5.82574	-4.51213		chr1	150300000	150400000	.	-3.57208	-4.07008
	chr1	135600000	135700000	.	-5.48294	-4.37259		chr1	150400000	150500000	.	-3.63391	-3.86023
	chr1	135700000	135800000	.	-5.77498	-4.56651		chr1	150500000	150600000	.	-3.44803	-4.13047
	chr1	135800000	135900000	.	-5.80335	-4.61244		chr1	150600000	150700000	.	-3.55982	-4.04197
	chr1	135900000	136000000	.	-5.43516	-4.28446		chr1	150700000	150800000	.	-3.81431	-4.15141
	chr1	136000000	136100000	.	-5.36502	-4.25695		chr1	150800000	150900000	.	-3.46783	-3.6684
	chr1	136100000	136200000	.	-5.58003	-4.68312		chr1	150900000	151000000	.	-2.64059	-3.54086
	chr1	136200000	136300000	.	-5.79669	-4.73838		chr1	151000000	151100000	.	-3.58643	-4.14776
	chr1	136300000	136400000	.	-5.2706	-4.03872		chr1	151100000	151200000	.	-3.49289	-4.26138
	chr1	136400000	136500000	.	-5.72688	-4.43419		chr1	151200000	151300000	.	-3.46452	-4.27904
	chr1	136500000	136600000	.	-5.5436	-4.19283		chr1	151300000	151400000	.	-2.56812	-3.57792
	chr1	136600000	136700000	.	-6.06761	-4.7088		chr1	151400000	151500000	.	-3.49722	-4.08899
	chr1	136700000	136800000	.	-5.35449	-4.28728		chr1	151500000	151600000	.	-3.63308	-4.17163
	chr1	136800000	136900000	.	-4.97657	-3.97637		chr1	151600000	151700000	.	-4.02353	-4.16639
	chr1	136900000	137000000	.	-5.11004	-4.47156		chr1	151700000	151800000	.	-3.05733	-3.6713
	chr1	137000000	137100000	.	-4.85152	-4.0358		chr1	151800000	151900000	.	-3.06779	-3.74498
	chr1	137100000	137200000	.	-4.70614	-3.99696		chr1	151900000	152000000	.	-2.96718	-3.25739
	chr1	137200000	137300000	.	-4.60745	-4.14804		chr1	152000000	152100000	.	-2.8309	-3.42586
	chr1	137300000	137400000	.	-4.44254	-4.62602		chr1	152100000	152200000	.	-2.54562	-3.10701
	chr1	137400000	137500000	.	-4.6869	-4.51279		chr1	152200000	152300000	.	-1.72165	-2.22583
	chr1	137500000	137600000	.	-4.77725	-4.4811		chr1	152300000	152400000	.	-2.23489	-2.76229
	chr1	137600000	137700000	.	-4.94235	-4.40886		chr1	152400000	152500000	.	-2.40022	-2.84608
	chr1	137700000	137800000	.	-4.95867	-4.1924		chr1	152500000	152600000	.	-2.77283	-3.13234
	chr1	137800000	137900000	.	-5.32187	-4.72709		chr1	152600000	152700000	.	-2.45713	-2.88522
	chr1	137900000	138000000	.	-5.69711	-4.54105		chr1	152700000	152800000	.	-3.27021	-3.43417
	chr1	138000000	138100000	.	-5.51518	-4.69768		chr1	152800000	152900000	.	-3.07851	-3.57029
	chr1	138100000	138200000	.	-5.19319	-4.27178		chr1	152900000	153000000	.	-3.10412	-3.43346
	chr1	138200000	138300000	.	-4.68634	-3.75649		chr1	153000000	153100000	.	-3.34672	-3.50093
	chr1	138300000	138400000	.	-5.07871	-3.94181		chr1	153100000	153200000	.	-2.74348	-3.10386
	chr1	138400000	138500000	.	-4.96683	-3.55632		chr1	153200000	153300000	.	-2.91932	-3.43197
	chr1	138500000	138600000	.	-5.49548	-4.32204		chr1	153300000	153400000	.	-2.41484	-3.23784
	chr1	138600000	138700000	.	-5.24871	-3.98379		chr1	153400000	153500000	.	-2.81195	-3.53817
	chr1	138700000	138800000	.	-4.48734	-4.08035		chr1	153500000	153600000	.	-3.79913	-4.28587
	chr1	138800000	138900000	.	-4.86308	-3.87207		chr1	153600000	153700000	.	-3.5821	-4.31901
	chr1	138900000	139000000	.	-5.60975	-4.45452		chr1	153700000	153800000	.	-2.97313	-3.82638
	chr1	139000000	139100000	.	-5.63617	-4.78501		chr1	153800000	153900000	.	-3.56781	-3.99784
	chr1	139100000	139200000	.	-5.55624	-4.75193		chr1	153900000	154000000	.	-3.35216	-4.01617
	chr1	139200000	139300000	.	-5.20453	-4.73577		chr1	154000000	154100000	.	-2.38651	-3.00623
	chr1	139300000	139400000	.	-4.94489	-4.62056		chr1	154100000	154200000	.	-3.47643	-3.81098
	chr1	139400000	139500000	.	-5.37677	-3.9539		chr1	154200000	154300000	.	-2.68494	-3.49137
	chr1	139500000	139600000	.	-4.45213	-4.6535		chr1	154300000	154400000	.	-2.41417	-3.40315
	chr1	139600000	139700000	.	-3.59767	-4.68829		chr1	154400000	154500000	.	-3.54126	-4.22787
	chr1	139700000	139800000	.	-3.33334	-4.33777		chr1	154500000	154600000	.	-2.67807	-3.82551
	chr1	139800000	139900000	.	-3.43355	-4.26898		chr1	154600000	154700000	.	-2.97613	-3.59362
	chr1	139900000	140000000	.	-3.84465	-4.53181		chr1	154700000	154800000	.	-3.05148	-3.79481
	chr1	140000000	140100000	.	-4.19447	-4.48618		chr1	154800000	154900000	.	-2.90547	-3.64703
	chr1	140100000	140200000	.	-4.88392	-4.58186		chr1	154900000	155000000	.	-3.76027	-4.21007
	chr1	140200000	140300000	.	-5.30089	-3.95923		chr1	155000000	155100000	.	-3.76715	-4.36329
	chr1	140300000	140400000	.	-5.15826	-4.23337		chr1	155100000	155200000	.	-3.07427	-4.0789
	chr1	140400000	140500000	.	-5.38798	-4.3718		chr1	155200000	155300000	.	-3.61623	-4.33493
	chr1	140500000	140600000	.	-4.96583	-4.73631		chr1	155300000	155400000	.	-3.36899	-4.13803
	chr1	140600000	140700000	.	-4.35165	-4.96527		chr1	155400000	155500000	.	-3.41845	-3.59293
	chr1	140700000	140800000	.	-3.28885	-4.7426		chr1	155500000	155600000	.	-3.40449	-4.02353
	chr1	140800000	140900000	.	-3.16772	-4.72478		chr1	155600000	155700000	.	-3.17267	-3.87025
	chr1	140900000	141000000	.	-3.15481	-4.75288		chr1	155700000	155800000	.	-3.52603	-4.04352
	chr1	141000000	141100000	.	-3.09198	-4.64342		chr1	155800000	155900000	.	-3.67725	-3.88616
	chr1	141100000	141200000	.	-3.15786	-4.77797		chr1	155900000	156000000	.	-3.55119	-4.18481
	chr1	141200000	141300000	.	-3.11203	-4.60046		chr1	156000000	156100000	.	-3.64618	-4.4777
	chr1	141300000	141400000	.	-3.08557	-4.73318		chr1	156100000	156200000	.	-3.37425	-4.24085
	chr1	141400000	141500000	.	-3.2439	-4.43604		chr1	156200000	156300000	.	-3.59799	-4.3218
	chr1	141500000	141600000	.	-3.0679	-4.59247		chr1	156300000	156400000	.	-2.83355	-3.98304
	chr1	141600000	141700000	.	-3.28279	-4.6238		chr1	156400000	156500000	.	-2.82732	-3.59563
	chr1	141700000	141800000	.	-3.26641	-4.96769		chr1	156500000	156600000	.	-3.44972	-4.18766
	chr1	141800000	141900000	.	-3.21083	-4.78794		chr1	156600000	156700000	.	-2.62891	-4.02869
	chr1	141900000	142000000	.	-3.13203	-4.78994		chr1	156700000	156800000	.	-3.72939	-4.32999
	chr1	142000000	142100000	.	-3.15784	-5.02258		chr1	156800000	156900000	.	-3.109	-3.67917
	chr1	142100000	142200000	.	-3.28597	-5.15735		chr1	156900000	157000000	.	-3.29571	-3.75908
	chr1	142200000	142300000	.	-3.23648	-4.75404		chr1	157000000	157100000	.	-2.65319	-3.32639
	chr1	142300000	142400000	.	-3.13617	-4.73464		chr1	157100000	157200000	.	-3.20642	-3.95225
	chr1	142400000	142500000	.	-3.12343	-4.83094		chr1	157200000	157300000	.	-2.29373	-2.3486
	chr1	142500000	142600000	.	-3.10166	-4.92223		chr1	157300000	157400000	.	-3.23631	-2.77258
	chr1	142700000	142800000	.	-3.21242	-4.64671		chr1	157400000	157500000	.	-2.84051	-2.99664
	chr1	142800000	142900000	.	-3.14126	-4.81077		chr1	157500000	157600000	.	-2.98075	-2.91305
	chr1	142900000	143000000	.	-3.20277	-4.92633		chr1	157600000	157700000	.	-3.06486	-2.84664
	chr1	143000000	143100000	.	-3.14962	-4.71805		chr1	157700000	157800000	.	-2.69357	-2.82385
	chr1	143100000	143200000	.	-3.28984	-4.60201		chr1	157800000	157900000	.	-2.67329	-3.06203
	chr1	143200000	143300000	.	-3.06289	-4.49361		chr1	157900000	158000000	.	-2.54625	-2.937
	chr1	143300000	143400000	.	-3.37881	-4.47787		chr1	158000000	158100000	.	-4.16426	-4.54558
	chr1	143400000	143500000	.	-3.94323	-4.57193		chr1	158100000	158200000	.	-3.03686	-3.41152
	chr1	143500000	143600000	.	-4.74964	-4.43889		chr1	158200000	158300000	.	-2.29787	-2.52107
	chr1	143600000	143700000	.	-5.7374	-4.21865		chr1	158300000	158400000	.	-2.60343	-2.55288
	chr1	143700000	143800000	.	-5.70355	-4.64928		chr1	158400000	158500000	.	-3.37322	-2.95899
	chr1	143800000	143900000	.	-5.17494	-4.04673		chr1	158500000	158600000	.	-2.62456	-2.81877
	chr1	143900000	144000000	.	-5.3919	-4.01322		chr1	158600000	158700000	.	-2.81686	-2.93766
	chr1	144000000	144100000	.	-5.56035	-4.35187		chr1	158700000	158800000	.	-3.3157	-3.22419
	chr1	144100000	144200000	.	-5.48621	-4.42597		chr1	158800000	158900000	.	-3.01311	-2.86857
	chr1	144200000	144300000	.	-4.8488	-3.89936		chr1	158900000	159000000	.	-2.47017	-2.95326
	chr1	144300000	144400000	.	-5.21977	-4.16712		chr1	159000000	159100000	.	-4.15142	-4.30059
	chr1	144400000	144500000	.	-4.45581	-4.45477		chr1	159100000	159200000	.	-3.03092	-3.34379
	chr1	144500000	144600000	.	-4.33636	-4.48889		chr1	159200000	159300000	.	-2.94197	-3.12302
	chr1	144600000	144700000	.	-4.01728	-4.76892		chr1	159300000	159400000	.	-2.70584	-2.66938
	chr1	144700000	144800000	.	-4.10908	-4.90433		chr1	159400000	159500000	.	-2.15452	-2.58068
	chr1	144800000	144900000	.	-3.79388	-4.57198		chr1	159500000	159600000	.	-2.69807	-2.72307
	chr1	144900000	145000000	.	-3.71718	-4.39989		chr1	159600000	159700000	.	-2.95659	-2.93472
	chr1	145000000	145100000	.	-3.91423	-4.35868		chr1	159700000	159800000	.	-2.36324	-3.15088
	chr1	145100000	145200000	.	-3.7481	-4.36326		chr1	159800000	159900000	.	-3.6214	-3.73964
	chr1	145200000	145300000	.	-4.05554	-4.3828		chr1	159900000	160000000	.	-3.00218	-3.68361
	chr1	145300000	145400000	.	-4.1678	-4.41734		chr1	160000000	160100000	.	-3.06616	-3.66896
	chr1	145500000	145600000	.	-4.10679	-4.52986		chr1	160100000	160200000	.	-2.93926	-3.46694
	chr1	145600000	145700000	.	-4.10593	-4.42375		chr1	160200000	160300000	.	-3.98193	-4.25455
	chr1	145700000	145800000	.	-3.88314	-4.79332		chr1	160300000	160400000	.	-3.45628	-3.73903
	chr1	145800000	145900000	.	-3.77601	-4.40449		chr1	160400000	160500000	.	-2.80317	-2.94691
	chr1	145900000	146000000	.	-3.82902	-4.62093		chr1	160500000	160600000	.	-2.35797	-2.43575
	chr1	146000000	146100000	.	-3.67907	-4.76206		chr1	160600000	160700000	.	-2.61635	-3.06856
	chr1	146200000	146300000	.	-3.5758	-4.36748		chr1	160700000	160800000	.	-2.58914	-2.80581
	chr1	146300000	146400000	.	-3.9087	-4.72459		chr1	160800000	160900000	.	-2.80727	-3.24972
	chr1	146400000	146500000	.	-3.79182	-4.73106		chr1	160900000	161000000	.	-2.45352	-2.98999
	chr1	146500000	146600000	.	-3.95768	-4.96576		chr1	161000000	161100000	.	-2.86455	-3.82291
	chr1	146600000	146700000	.	-3.65171	-4.78997		chr1	161100000	161200000	.	-3.76846	-4.30185
	chr1	146700000	146800000	.	-3.91703	-4.84961		chr1	161200000	161300000	.	-2.92067	-3.61145
	chr1	146800000	146900000	.	-3.81171	-4.68169		chr1	161300000	161400000	.	-4.10018	-4.15965
	chr1	146900000	147000000	.	-3.57874	-4.52775		chr1	161500000	161600000	.	-2.75577	-3.19638
	chr1	147000000	147100000	.	-3.60419	-4.4711		chr1	161600000	161700000	.	-2.77768	-3.09725
	chr1	147100000	147200000	.	-3.68593	-4.14722		chr1	161700000	161800000	.	-3.61018	-3.87928
	chr1	147200000	147300000	.	-3.55646	-4.04963		chr1	161800000	161900000	.	-3.73844	-3.64439
	chr1	147300000	147400000	.	-3.41912	-4.30245		chr1	161900000	162000000	.	-3.15719	-3.63698
	chr1	147400000	147500000	.	-3.43495	-4.89474		chr1	162000000	162100000	.	-3.26983	-3.59069
	chr1	147500000	147600000	.	-3.45872	-4.78123		chr1	162100000	162200000	.	-3.15542	-3.28649
	chr1	147600000	147700000	.	-3.42644	-4.78452		chr1	162200000	162300000	.	-3.60011	-3.35468
	chr1	147700000	147800000	.	-3.2572	-4.98085		chr1	162300000	162400000	.	-3.60062	-3.77067
	chr1	147800000	147900000	.	-3.29592	-4.6714		chr1	162400000	162500000	.	-3.03732	-3.45528
	chr1	147900000	148000000	.	-3.23605	-4.78045		chr1	162500000	162600000	.	-3.66564	-3.9907
	chr1	148000000	148100000	.	-3.31648	-4.45287		chr1	162600000	162700000	.	-3.23029	-3.58342
	chr1	148100000	148200000	.	-3.09259	-4.62182		chr1	162700000	162800000	.	-3.51408	-3.19974
	chr1	148200000	148300000	.	-3.28639	-4.71137		chr1	162800000	162900000	.	-3.47905	-3.48094
	chr1	148300000	148400000	.	-3.05226	-4.63281		chr1	162900000	163000000	.	-2.92618	-3.07794
	chr1	148400000	148500000	.	-3.2026	-4.91444		chr1	163000000	163100000	.	-3.23544	-3.29864
	chr1	148500000	148600000	.	-3.20887	-4.5597		chr1	163100000	163200000	.	-3.43831	-3.66248
	chr1	148600000	148700000	.	-3.26184	-4.84901		chr1	163200000	163300000	.	-3.43936	-2.55771
	chr1	148700000	148800000	.	-3.27752	-4.79922		chr1	163300000	163400000	.	-3.73317	-3.58271
	chr1	148800000	148900000	.	-3.32242	-4.69412		chr1	163400000	163500000	.	-1.58915	-3.02909
	chr1	148900000	149000000	.	-3.19866	-4.93468		chr1	163500000	163600000	.	-1.44684	-3.36
	chr1	149000000	149100000	.	-3.14091	-4.75743		chr1	163600000	163700000	.	-0.783929	-2.75422
	chr1	149100000	149200000	.	-3.29347	-4.71037		chr1	163700000	163800000	.	-0.813906	-2.53235
	chr1	149200000	149300000	.	-3.47353	-4.84712		chr1	163800000	163900000	.	-0.758616	-3.06093
	chr1	149300000	149400000	.	-3.56314	-4.88731		chr1	163900000	164000000	.	-0.701429	-2.92512
	chr1	149400000	149500000	.	-3.39996	-4.62436		chr1	164000000	164100000	.	-0.78684	-2.53518
	chr1	149500000	149600000	.	-3.8338	-4.80182		chr1	164100000	164200000	.	-0.780165	-2.4905
	chr1	149600000	149700000	.	-4.32409	-4.62528		chr1	164200000	164300000	.	-0.723222	-2.82775
	chr1	149700000	149800000	.	-5.2657	-4.42759		chr1	164300000	164400000	.	-0.536422	-2.58458
	chr1	149800000	149900000	.	-5.12211	-4.16436		chr1	164400000	164500000	.	-0.75792	-2.71388
	chr1	149900000	150000000	.	-5.46414	-4.1475		chr1	164500000	164600000	.	-0.683925	-2.69267
	chr1	150000000	150100000	.	-4.85217	-3.56784		chr1	164600000	164700000	.	-0.477942	-3.07591
	chr1	150100000	150200000	.	-4.67928	-3.53359		chr1	164700000	164800000	.	-0.684272	-3.14801
	chr1	150200000	150300000	.	-5.03937	-3.84807		chr1	164800000	164900000	.	-0.472914	-2.86381
	chr1	150300000	150400000	.	-5.16482	-4.2361		chr1	164900000	165000000	.	-0.756404	-2.66214
	chr1	150400000	150500000	.	-5.42064	-4.37429		chr1	165000000	165100000	.	-1.40219	-2.80403
	chr1	150500000	150600000	.	-5.00981	-4.53088		chr1	165100000	165200000	.	-2.69624	-3.15443
	chr1	150600000	150700000	.	-3.9943	-4.42145		chr1	165200000	165300000	.	-3.07303	-3.1997
	chr1	150700000	150800000	.	-3.6619	-4.23286		chr1	165300000	165400000	.	-2.76873	-3.39083
	chr1	150800000	150900000	.	-3.59339	-4.47037		chr1	165400000	165500000	.	-2.95351	-2.93784
	chr1	150900000	151000000	.	-3.57716	-4.21661		chr1	165500000	165600000	.	-3.04803	-2.95638
	chr1	151000000	151100000	.	-4.16024	-4.39401		chr1	165600000	165700000	.	-3.39429	-3.57817
	chr1	151300000	151400000	.	-5.65267	-4.50692		chr1	165700000	165800000	.	-3.28182	-3.5683
	chr1	151400000	151500000	.	-5.58881	-4.35471		chr1	165800000	165900000	.	-3.272	-3.62604
	chr1	151500000	151600000	.	-5.31523	-3.99511		chr1	165900000	166000000	.	-3.17566	-3.27279
	chr1	151600000	151700000	.	-4.92629	-3.96438		chr1	166000000	166100000	.	-2.58183	-2.61346
	chr1	151700000	151800000	.	-5.84935	-4.56617		chr1	166100000	166200000	.	-2.68026	-2.75411
	chr1	151800000	151900000	.	-5.09225	-4.40777		chr1	166200000	166300000	.	-1.22065	-2.66255
	chr1	151900000	152000000	.	-5.68891	-4.40572		chr1	166300000	166400000	.	-2.05557	-2.86013
	chr1	152000000	152100000	.	-5.4614	-4.31081		chr1	166400000	166500000	.	-2.49691	-2.80671
	chr1	152100000	152200000	.	-4.60396	-3.89149		chr1	166500000	166600000	.	-2.90253	-3.09565
	chr1	152200000	152300000	.	-4.45047	-3.80374		chr1	166600000	166700000	.	-2.66197	-3.06972
	chr1	152300000	152400000	.	-5.01252	-4.28753		chr1	166700000	166800000	.	-2.43455	-2.48352
	chr1	152400000	152500000	.	-4.77265	-4.12474		chr1	166800000	166900000	.	-2.60013	-2.99581
	chr1	152500000	152600000	.	-5.63908	-4.9934		chr1	166900000	167000000	.	-3.40074	-3.54205
	chr1	152600000	152700000	.	-5.38835	-4.2306		chr1	167000000	167100000	.	-2.82379	-3.43606
	chr1	152700000	152800000	.	-5.63531	-4.04221		chr1	167100000	167200000	.	-2.82812	-3.27815
	chr1	152800000	152900000	.	-5.82511	-4.34327		chr1	167200000	167300000	.	-3.52756	-3.86202
	chr1	152900000	153000000	.	-5.33468	-4.12127		chr1	167300000	167400000	.	-2.90606	-3.14808
	chr1	153000000	153100000	.	-5.49665	-4.02934		chr1	167400000	167500000	.	-3.42474	-3.72472
	chr1	153100000	153200000	.	-5.32895	-4.13919		chr1	167500000	167600000	.	-3.37411	-3.98503
	chr1	153200000	153300000	.	-5.54177	-4.47982		chr1	167600000	167700000	.	-2.74776	-3.51685
	chr1	153300000	153400000	.	-5.16153	-3.7995		chr1	167700000	167800000	.	-3.52747	-4.19374
	chr1	153400000	153500000	.	-5.61167	-4.45009		chr1	167800000	167900000	.	-3.30716	-3.56452
	chr1	153500000	153600000	.	-5.47745	-4.37097		chr1	167900000	168000000	.	-3.54252	-3.85613
	chr1	153600000	153700000	.	-5.27858	-4.14029		chr1	168000000	168100000	.	-4.24918	-4.17299
	chr1	153700000	153800000	.	-5.23042	-4.08079		chr1	168100000	168200000	.	-3.08204	-3.36269
	chr1	153800000	153900000	.	-4.93686	-4.37862		chr1	168200000	168300000	.	-2.84854	-3.44955
	chr1	153900000	154000000	.	-4.81345	-4.04246		chr1	168400000	168500000	.	-3.1552	-3.21017
	chr1	154000000	154100000	.	-4.95385	-4.41924		chr1	168500000	168600000	.	-3.29351	-3.30439
	chr1	154100000	154200000	.	-4.82003	-4.43337		chr1	168600000	168700000	.	-3.00088	-3.11185
	chr1	154200000	154300000	.	-4.31347	-4.42562		chr1	168700000	168800000	.	-3.68891	-3.43684
	chr1	154300000	154400000	.	-3.51678	-4.42625		chr1	168800000	168900000	.	-3.21868	-3.3414
	chr1	154400000	154500000	.	-3.12957	-4.12128		chr1	168900000	169000000	.	-3.26837	-3.13449
	chr1	154500000	154600000	.	-3.55303	-4.3388		chr1	169000000	169100000	.	-3.35912	-3.44758
	chr1	154600000	154700000	.	-4.12497	-4.54911		chr1	169100000	169200000	.	-4.23801	-4.41422
	chr1	154700000	154800000	.	-4.96803	-4.49335		chr1	169200000	169300000	.	-2.78142	-2.9221
	chr1	154800000	154900000	.	-4.92127	-4.19133		chr1	169300000	169400000	.	-3.57785	-3.94716
	chr1	154900000	155000000	.	-4.81837	-4.0065		chr1	169400000	169500000	.	-2.98719	-3.40741
	chr1	155000000	155100000	.	-5.70024	-4.76042		chr1	169500000	169600000	.	-3.54289	-3.68164
	chr1	155100000	155200000	.	-5.71164	-4.06533		chr1	169600000	169700000	.	-2.66676	-3.26191
	chr1	155200000	155300000	.	-5.61833	-4.89936		chr1	169700000	169800000	.	-3.28672	-3.41961
	chr1	155300000	155400000	.	-6.16013	-4.80286		chr1	169800000	169900000	.	-3.71699	-3.98321
	chr1	155400000	155500000	.	-5.47854	-4.0446		chr1	169900000	170000000	.	-4.26407	-4.04732
	chr1	155500000	155600000	.	-5.3812	-4.54297		chr1	170000000	170100000	.	-3.03954	-3.19224
	chr1	155600000	155700000	.	-5.64124	-4.4736		chr1	170100000	170200000	.	-2.20338	-2.62255
	chr1	155700000	155800000	.	-4.58018	-3.952		chr1	170200000	170300000	.	-1.67077	-2.54815
	chr1	155800000	155900000	.	-5.44312	-3.99051		chr1	170300000	170400000	.	-1.28003	-2.54252
	chr1	155900000	156000000	.	-5.45353	-4.32793		chr1	170400000	170500000	.	-1.49036	-2.77293
	chr1	156000000	156100000	.	-5.88466	-4.91947		chr1	170500000	170600000	.	-2.81423	-3.37974
	chr1	156100000	156200000	.	-4.77594	-4.02937		chr1	170600000	170700000	.	-1.53864	-2.97932
	chr1	156200000	156300000	.	-5.36672	-4.20585		chr1	170700000	170800000	.	-1.85404	-3.00302
	chr1	156300000	156400000	.	-4.82907	-3.57886		chr1	170800000	170900000	.	-1.70518	-3.05788
	chr1	156400000	156500000	.	-5.15416	-4.08714		chr1	170900000	171000000	.	-2.60218	-3.03002
	chr1	156500000	156600000	.	-5.14389	-4.01447		chr1	171000000	171100000	.	-2.70972	-2.80287
	chr1	156600000	156700000	.	-5.5517	-4.76237		chr1	171100000	171200000	.	-3.2388	-3.49985
	chr1	156700000	156800000	.	-5.33582	-4.48311		chr1	171200000	171300000	.	-3.1977	-3.55507
	chr1	156800000	156900000	.	-5.87549	-4.74466		chr1	171300000	171400000	.	-2.55823	-2.97322
	chr1	156900000	157000000	.	-5.47504	-4.52101		chr1	171400000	171500000	.	-3.2857	-3.46864
	chr1	157000000	157100000	.	-5.47354	-4.30404		chr1	171500000	171600000	.	-4.02045	-4.23607
	chr1	157100000	157200000	.	-5.95288	-4.43359		chr1	171600000	171700000	.	-2.95525	-3.28779
	chr1	157200000	157300000	.	-5.34227	-4.38023		chr1	171700000	171800000	.	-3.52243	-3.89721
	chr1	157300000	157400000	.	-5.26344	-4.33502		chr1	171800000	171900000	.	-3.19647	-3.48057
	chr1	157400000	157500000	.	-5.49899	-4.25339		chr1	171900000	172000000	.	-3.46735	-3.65998
	chr1	157500000	157600000	.	-5.32302	-4.54091		chr1	172000000	172100000	.	-3.28161	-3.33271
	chr1	157600000	157700000	.	-4.82763	-4.21624		chr1	172100000	172200000	.	-3.41982	-3.48844
	chr1	157700000	157800000	.	-4.526	-4.13931		chr1	172200000	172300000	.	-3.48583	-3.53195
	chr1	157800000	157900000	.	-4.37386	-4.17014		chr1	172300000	172400000	.	-3.22615	-3.37305
	chr1	157900000	158000000	.	-4.29851	-4.48076		chr1	172400000	172500000	.	-3.98823	-3.7494
	chr1	158000000	158100000	.	-4.18436	-4.3417		chr1	172500000	172600000	.	-3.76007	-3.91622
	chr1	158100000	158200000	.	-4.37104	-4.51819		chr1	172600000	172700000	.	-2.59871	-3.29084
	chr1	158200000	158300000	.	-4.45529	-4.22201		chr1	172700000	172800000	.	-3.381	-3.55826
	chr1	158300000	158400000	.	-4.59674	-4.30154		chr1	172800000	172900000	.	-2.63006	-3.07401
	chr1	158400000	158500000	.	-4.76344	-4.46117		chr1	172900000	173000000	.	-2.6113	-2.98711
	chr1	158500000	158600000	.	-4.7854	-4.51415		chr1	173000000	173100000	.	-2.96971	-2.85745
	chr1	158600000	158700000	.	-5.22431	-4.34387		chr1	173100000	173200000	.	-2.32613	-2.92141
	chr1	158700000	158800000	.	-5.29023	-4.06181		chr1	173200000	173300000	.	-2.99731	-3.10727
	chr1	158800000	158900000	.	-5.51219	-3.93432		chr1	173300000	173400000	.	-2.9696	-3.04628
	chr1	158900000	159000000	.	-5.77676	-4.39612		chr1	173400000	173500000	.	-2.8352	-3.31173
	chr1	159000000	159100000	.	-5.40918	-4.2454		chr1	173500000	173600000	.	-3.28552	-3.43561
	chr1	159100000	159200000	.	-5.02429	-4.36439		chr1	173600000	173700000	.	-2.28045	-2.85801
	chr1	159200000	159300000	.	-5.50342	-4.61686		chr1	173700000	173800000	.	-3.16089	-3.0534
	chr1	159300000	159400000	.	-5.32302	-4.06978		chr1	173800000	173900000	.	-3.85571	-3.814
	chr1	159400000	159500000	.	-5.11271	-4.30096		chr1	173900000	174000000	.	-3.4431	-4.11956
	chr1	159500000	159600000	.	-4.88018	-4.25723		chr1	174000000	174100000	.	-3.47719	-3.77549
	chr1	159600000	159700000	.	-5.01127	-4.54796		chr1	174100000	174200000	.	-3.20109	-3.41296
	chr1	159700000	159800000	.	-5.16157	-4.38045		chr1	174200000	174300000	.	-3.27771	-3.36495
	chr1	159800000	159900000	.	-5.22036	-4.26754		chr1	174300000	174400000	.	-2.87367	-2.52764
	chr1	159900000	160000000	.	-5.33805	-4.28307		chr1	174400000	174500000	.	-3.91352	-3.331
	chr1	160000000	160100000	.	-5.12677	-4.13081		chr1	174500000	174600000	.	-2.93067	-2.12012
	chr1	160100000	160200000	.	-5.34391	-4.60496		chr1	174600000	174700000	.	-3.04948	-2.10616
	chr1	160200000	160300000	.	-5.52535	-4.34296		chr1	174700000	174800000	.	-3.73844	-3.62897
	chr1	160300000	160400000	.	-5.68019	-4.37124		chr1	174800000	174900000	.	-3.48452	-3.05528
	chr1	160400000	160500000	.	-5.82945	-4.42006		chr1	174900000	175000000	.	-3.95301	-3.67741
	chr1	160500000	160600000	.	-5.61474	-4.45249		chr1	175000000	175100000	.	-3.23169	-3.49944
	chr1	160600000	160700000	.	-5.67976	-4.47389		chr1	175100000	175200000	.	-3.17257	-3.52007
	chr1	160700000	160800000	.	-5.56028	-4.39833		chr1	175200000	175300000	.	-2.76502	-3.17505
	chr1	160800000	160900000	.	-5.53178	-4.2423		chr1	175300000	175400000	.	-2.86637	-2.97987
	chr1	160900000	161000000	.	-6.09395	-4.67957		chr1	175400000	175500000	.	-2.71656	-2.89091
	chr1	161000000	161100000	.	-6.1254	-4.94819		chr1	175500000	175600000	.	-2.67027	-2.70314
	chr1	161100000	161200000	.	-4.85776	-4.301		chr1	175600000	175700000	.	-2.74482	-3.02669
	chr1	161200000	161300000	.	-5.41526	-4.34625		chr1	175700000	175800000	.	-2.37537	-2.82648
	chr1	161300000	161400000	.	-5.03797	-4.09432		chr1	175800000	175900000	.	-2.5117	-3.02221
	chr1	161400000	161500000	.	-4.8671	-3.91739		chr1	175900000	176000000	.	-2.98355	-2.34762
	chr1	161500000	161600000	.	-5.09515	-4.1506		chr1	176000000	176100000	.	-3.1501	-2.66013
	chr1	161600000	161700000	.	-4.65557	-3.98045		chr1	176100000	176200000	.	-3.42599	-2.54063
	chr1	161700000	161800000	.	-5.09201	-4.45989		chr1	176200000	176300000	.	-1.9355	-2.78913
	chr1	161800000	161900000	.	-5.63179	-4.89998		chr1	176300000	176400000	.	-1.58524	-2.54764
	chr1	161900000	162000000	.	-5.03233	-4.3723		chr1	176400000	176500000	.	-1.10877	-2.82321
	chr1	162000000	162100000	.	-5.72665	-4.31127		chr1	176500000	176600000	.	-1.04283	-2.97648
	chr1	162100000	162200000	.	-5.74887	-3.93978		chr1	176600000	176700000	.	-1.06775	-3.05694
	chr1	162200000	162300000	.	-5.9923	-4.40941		chr1	176700000	176800000	.	-1.22153	-3.27862
	chr1	162300000	162400000	.	-4.95216	-4.33286		chr1	176800000	176900000	.	-2.17565	-3.00885
	chr1	162400000	162500000	.	-4.3975	-4.28101		chr1	176900000	177000000	.	-2.04369	-2.8704
	chr1	162500000	162600000	.	-5.41101	-4.40151		chr1	177000000	177100000	.	-1.12743	-2.56715
	chr1	162600000	162700000	.	-5.32743	-4.35879		chr1	177100000	177200000	.	-1.86063	-2.91641
	chr1	162700000	162800000	.	-5.40407	-4.33861		chr1	177200000	177300000	.	-1.52181	-2.74711
	chr1	162800000	162900000	.	-4.72787	-4.25999		chr1	177300000	177400000	.	-2.18859	-2.87228
	chr1	162900000	163000000	.	-4.5928	-3.85567		chr1	177400000	177500000	.	-2.42028	-2.87255
	chr1	163000000	163100000	.	-4.73579	-4.02228		chr1	177500000	177600000	.	-2.56552	-2.74002
	chr1	163100000	163200000	.	-5.08964	-3.76121		chr1	177600000	177700000	.	-3.24016	-3.04341
	chr1	163200000	163300000	.	-5.36578	-4.41044		chr1	177700000	177800000	.	-2.46136	-2.72083
	chr1	163300000	163400000	.	-5.62117	-4.31982		chr1	177800000	177900000	.	-2.42554	-2.40715
	chr1	163400000	163500000	.	-5.10101	-3.61486		chr1	177900000	178000000	.	-3.04075	-3.52095
	chr1	163500000	163600000	.	-5.20511	-3.74123		chr1	178000000	178100000	.	-3.40019	-3.54054
	chr1	163600000	163700000	.	-5.58473	-3.7212		chr1	178100000	178200000	.	-4.0026	-4.47147
	chr1	163700000	163800000	.	-5.19405	-3.95713		chr1	178200000	178300000	.	-3.19615	-3.79638
	chr1	163800000	163900000	.	-5.81832	-4.48365		chr1	178300000	178400000	.	-3.7952	-3.89082
	chr1	163900000	164000000	.	-6.00455	-4.67174		chr1	178400000	178500000	.	-3.88519	-4.16719
	chr1	164000000	164100000	.	-5.04251	-4.06037		chr1	178500000	178600000	.	-2.87579	-3.33973
	chr1	164100000	164200000	.	-5.11486	-4.41355		chr1	178600000	178700000	.	-2.59796	-3.27364
	chr1	164200000	164300000	.	-5.5405	-4.39438		chr1	178700000	178800000	.	-2.73602	-2.85493
	chr1	164300000	164400000	.	-5.84885	-4.31733		chr1	178800000	178900000	.	-3.93841	-3.5861
	chr1	164400000	164500000	.	-5.76474	-4.1167		chr1	178900000	179000000	.	-2.5405	-2.95286
	chr1	164500000	164600000	.	-5.3756	-3.93606		chr1	179000000	179100000	.	-3.61453	-4.0099
	chr1	164600000	164700000	.	-4.74114	-3.24024		chr1	179100000	179200000	.	-3.66918	-4.11056
	chr1	164700000	164800000	.	-5.31843	-3.82515		chr1	179200000	179300000	.	-3.41301	-3.55977
	chr1	164800000	164900000	.	-5.43367	-4.12546		chr1	179300000	179400000	.	-3.26772	-3.50888
	chr1	164900000	165000000	.	-4.92221	-3.63125		chr1	179400000	179500000	.	-1.9839	-2.36356
	chr1	165000000	165100000	.	-5.17062	-3.77791		chr1	179500000	179600000	.	-2.41709	-2.82891
	chr1	165100000	165200000	.	-5.27374	-4.39241		chr1	179600000	179700000	.	-2.86397	-2.67008
	chr1	165200000	165300000	.	-5.8719	-4.3833		chr1	179700000	179800000	.	-2.54342	-2.88394
	chr1	165300000	165400000	.	-6.04155	-4.80959		chr1	179800000	179900000	.	-3.90967	-4.15307
	chr1	165400000	165500000	.	-5.37854	-4.04903		chr1	179900000	180000000	.	-3.70845	-3.77994
	chr1	165500000	165600000	.	-5.34244	-4.16081		chr1	180000000	180100000	.	-4.05092	-4.12102
	chr1	165600000	165700000	.	-5.34182	-4.26704		chr1	180100000	180200000	.	-3.7097	-4.11671
	chr1	165700000	165800000	.	-5.21112	-4.53464		chr1	180200000	180300000	.	-3.26976	-4.11593
	chr1	165900000	166000000	.	-5.60882	-4.361		chr1	180300000	180400000	.	-2.87911	-3.12543
	chr1	166000000	166100000	.	-5.13005	-4.02702		chr1	180400000	180500000	.	-3.19459	-3.57488
	chr1	166100000	166200000	.	-4.92143	-3.77305		chr1	180500000	180600000	.	-2.8091	-3.47826
	chr1	166200000	166300000	.	-4.57375	-4.21466		chr1	180600000	180700000	.	-2.79529	-2.82951
	chr1	166300000	166400000	.	-4.72078	-4.60921		chr1	180700000	180800000	.	-2.93864	-3.07874
	chr1	166400000	166500000	.	-3.97385	-4.0704		chr1	180800000	180900000	.	-3.76808	-3.8377
	chr1	166500000	166600000	.	-3.07326	-3.65657		chr1	180900000	181000000	.	-3.34264	-3.73961
	chr1	166600000	166700000	.	-3.31223	-4.42123		chr1	181000000	181100000	.	-3.69996	-3.89544
	chr1	166700000	166800000	.	-3.411	-4.24873		chr1	181100000	181200000	.	-2.20693	-2.98385
	chr1	166800000	166900000	.	-3.33028	-3.95923		chr1	181200000	181300000	.	-2.07233	-2.38491
	chr1	166900000	167000000	.	-3.26385	-4.02975		chr1	181300000	181400000	.	-2.25074	-2.73689
	chr1	167000000	167100000	.	-3.18235	-4.03366		chr1	181400000	181500000	.	-2.61007	-2.91597
	chr1	167100000	167200000	.	-4.20149	-4.06114		chr1	181500000	181600000	.	-2.59059	-2.91153
	chr1	167200000	167300000	.	-5.99793	-4.84012		chr1	181600000	181700000	.	-2.29086	-2.52971
	chr1	167300000	167400000	.	-5.94508	-4.95526		chr1	181700000	181800000	.	-2.50957	-2.81981
	chr1	167400000	167500000	.	-4.8131	-3.92659		chr1	181800000	181900000	.	-2.39109	-2.54352
	chr1	167500000	167600000	.	-4.85273	-4.06911		chr1	181900000	182000000	.	-2.40668	-2.6502
	chr1	167600000	167700000	.	-4.71472	-4.26771		chr1	182000000	182100000	.	-2.77554	-3.14172
	chr1	167700000	167800000	.	-5.02633	-4.49529		chr1	182100000	182200000	.	-2.24795	-2.92571
	chr1	167800000	167900000	.	-4.92582	-4.23407		chr1	182200000	182300000	.	-3.15595	-3.25522
	chr1	167900000	168000000	.	-4.74847	-4.08821		chr1	182300000	182400000	.	-3.58838	-3.6616
	chr1	168000000	168100000	.	-5.27471	-4.23991		chr1	182400000	182500000	.	-2.32976	-2.88285
	chr1	168100000	168200000	.	-5.43263	-4.34731		chr1	182500000	182600000	.	-3.13883	-3.38912
	chr1	168200000	168300000	.	-5.39665	-4.66186		chr1	182600000	182700000	.	-3.56156	-3.634
	chr1	168300000	168400000	.	-5.71386	-4.84775		chr1	182700000	182800000	.	-3.42158	-3.61569
	chr1	168400000	168500000	.	-5.41453	-4.07862		chr1	182800000	182900000	.	-3.87966	-4.0949
	chr1	168500000	168600000	.	-5.08336	-3.63338		chr1	182900000	183000000	.	-2.95363	-3.47136
	chr1	168600000	168700000	.	-5.28984	-4.18005		chr1	183000000	183100000	.	-3.93949	-4.20617
	chr1	168700000	168800000	.	-5.3503	-4.2859		chr1	183100000	183200000	.	-3.43197	-4.27314
	chr1	168800000	168900000	.	-5.17251	-4.2112		chr1	183200000	183300000	.	-3.2177	-4.15104
	chr1	168900000	169000000	.	-4.88116	-4.24608		chr1	183300000	183400000	.	-2.86247	-3.27458
	chr1	169000000	169100000	.	-5.29397	-4.39806		chr1	183400000	183500000	.	-3.42689	-3.8992
	chr1	169100000	169200000	.	-5.22991	-4.18823		chr1	183500000	183600000	.	-3.71776	-4.43895
	chr1	169200000	169300000	.	-4.98202	-4.18626		chr1	183600000	183700000	.	-3.79445	-3.88104
	chr1	169300000	169400000	.	-5.38838	-4.60389		chr1	183700000	183800000	.	-2.69075	-3.13991
	chr1	169400000	169500000	.	-4.91448	-4.68062		chr1	183800000	183900000	.	-3.63543	-3.52265
	chr1	169500000	169600000	.	-5.57966	-4.48248		chr1	183900000	184000000	.	-3.7305	-3.64091
	chr1	169600000	169700000	.	-5.06874	-4.20562		chr1	184000000	184100000	.	-3.38994	-3.8459
	chr1	169700000	169800000	.	-5.29337	-3.92105		chr1	184100000	184200000	.	-2.57946	-3.10016
	chr1	169800000	169900000	.	-5.41706	-4.07867		chr1	184200000	184300000	.	-2.72133	-3.0644
	chr1	169900000	170000000	.	-5.48604	-4.02988		chr1	184300000	184400000	.	-3.19011	-3.4075
	chr1	170000000	170100000	.	-4.32788	-3.72638		chr1	184400000	184500000	.	-3.1908	-3.37594
	chr1	170100000	170200000	.	-5.43983	-4.22858		chr1	184500000	184600000	.	-3.64323	-3.33538
	chr1	170200000	170300000	.	-4.81945	-4.03311		chr1	184600000	184700000	.	-3.00554	-2.98569
	chr1	170300000	170400000	.	-4.98316	-4.45095		chr1	184700000	184800000	.	-3.69864	-4.0107
	chr1	170400000	170500000	.	-5.00079	-4.14842		chr1	184800000	184900000	.	-3.30896	-3.63414
	chr1	170500000	170600000	.	-4.47932	-3.80983		chr1	184900000	185000000	.	-3.82648	-3.91503
	chr1	170600000	170700000	.	-5.11821	-3.83724		chr1	185000000	185100000	.	-2.93412	-3.00119
	chr1	170700000	170800000	.	-5.82203	-4.27128		chr1	185100000	185200000	.	-3.34497	-3.47728
	chr1	170800000	170900000	.	-5.69416	-4.16136		chr1	185200000	185300000	.	-3.44915	-3.50656
	chr1	170900000	171000000	.	-5.33661	-4.20594		chr1	185300000	185400000	.	-3.39456	-3.52155
	chr1	171200000	171300000	.	-5.95665	-4.92144		chr1	185400000	185500000	.	-3.18777	-3.45172
	chr1	171300000	171400000	.	-5.80508	-4.5822		chr1	185500000	185600000	.	-2.66417	-2.90918
	chr1	171400000	171500000	.	-5.39371	-3.91967		chr1	185600000	185700000	.	-3.24135	-3.21505
	chr1	171500000	171600000	.	-3.36143	-4.02551		chr1	185700000	185800000	.	-3.11515	-3.33622
	chr1	171600000	171700000	.	-2.82769	-4.02408		chr1	185800000	185900000	.	-4.04786	-3.69768
	chr1	171700000	171800000	.	-2.89995	-3.96622		chr1	185900000	186000000	.	-3.91802	-3.89996
	chr1	171800000	171900000	.	-3.29189	-4.31044		chr1	186000000	186100000	.	-3.74069	-3.7198
	chr1	171900000	172000000	.	-3.79378	-3.988		chr1	186100000	186200000	.	-3.22976	-3.54018
	chr1	172000000	172100000	.	-5.74031	-5.12992		chr1	186200000	186300000	.	-2.42204	-3.25107
	chr1	172100000	172200000	.	-6.07106	-4.62874		chr1	186300000	186400000	.	-4.63513	-4.49235
	chr1	172200000	172300000	.	-4.94123	-4.62167		chr1	186400000	186500000	.	-4.28087	-4.18099
	chr1	172300000	172400000	.	-5.25673	-4.81751		chr1	186500000	186600000	.	-2.64701	-2.79113
	chr1	172400000	172500000	.	-5.35527	-4.29887		chr1	186600000	186700000	.	-3.71083	-3.7615
	chr1	172500000	172600000	.	-5.20498	-4.05586		chr1	186700000	186800000	.	-3.33185	-3.33133
	chr1	172600000	172700000	.	-4.70768	-3.92089		chr1	186800000	186900000	.	-4.1638	-3.85792
	chr1	172900000	173000000	.	-3.78262	-4.28912		chr1	186900000	187000000	.	-4.18972	-3.99477
	chr1	173000000	173100000	.	-3.65107	-4.64414		chr1	187000000	187100000	.	-3.69237	-3.18317
	chr1	173100000	173200000	.	-3.38425	-4.60758		chr1	187100000	187200000	.	-3.03324	-2.50509
	chr1	173200000	173300000	.	-3.52828	-4.62248		chr1	187200000	187300000	.	-4.07979	-3.44077
	chr1	173300000	173400000	.	-4.42313	-4.50244		chr1	187300000	187400000	.	-3.85749	-2.98119
	chr1	173400000	173500000	.	-5.08247	-4.40567		chr1	187400000	187500000	.	-3.61586	-3.21224
	chr1	173500000	173600000	.	-3.85281	-3.48667		chr1	187500000	187600000	.	-3.37264	-2.47688
	chr1	173600000	173700000	.	-4.76595	-3.90852		chr1	187600000	187700000	.	-2.99236	-2.72825
	chr1	173700000	173800000	.	-5.15783	-4.15132		chr1	187700000	187800000	.	-3.43857	-2.53781
	chr1	173800000	173900000	.	-5.41567	-4.38507		chr1	187800000	187900000	.	-3.20247	-2.72199
	chr1	173900000	174000000	.	-5.27257	-4.08373		chr1	187900000	188000000	.	-3.76692	-3.34691
	chr1	174000000	174100000	.	-5.34866	-4.55303		chr1	188000000	188100000	.	-2.81059	-2.59642
	chr1	174100000	174200000	.	-5.01593	-4.736		chr1	188100000	188200000	.	-3.73387	-3.16075
	chr1	174200000	174300000	.	-4.46576	-4.44955		chr1	188200000	188300000	.	-3.13954	-2.77785
	chr1	174300000	174400000	.	-4.23084	-4.52419		chr1	188300000	188400000	.	-3.05334	-2.99326
	chr1	174400000	174500000	.	-4.10021	-4.70913		chr1	188400000	188500000	.	-3.87042	-3.49543
	chr1	174500000	174600000	.	-3.6112	-4.64933		chr1	188500000	188600000	.	-4.03684	-3.05194
	chr1	174600000	174700000	.	-3.37549	-4.34024		chr1	188600000	188700000	.	-3.74307	-2.99808
	chr1	174700000	174800000	.	-3.47154	-4.70254		chr1	188700000	188800000	.	-3.42264	-2.66887
	chr1	174800000	174900000	.	-3.37964	-4.65095		chr1	188800000	188900000	.	-3.23672	-2.65156
	chr1	174900000	175000000	.	-3.39806	-4.76275		chr1	188900000	189000000	.	-4.07606	-3.10734
	chr1	175000000	175100000	.	-3.59212	-4.8268		chr1	189000000	189100000	.	-3.86599	-2.84773
	chr1	175100000	175200000	.	-3.63907	-4.72694		chr1	189100000	189200000	.	-3.27733	-2.76701
	chr1	175200000	175300000	.	-3.43542	-4.49583		chr1	189200000	189300000	.	-3.41968	-2.73528
	chr1	175300000	175400000	.	-3.53439	-4.40096		chr1	189300000	189400000	.	-3.52184	-3.05184
	chr1	175400000	175500000	.	-3.57751	-4.40926		chr1	189400000	189500000	.	-3.26936	-2.9451
	chr1	175500000	175600000	.	-4.31455	-4.12403		chr1	189500000	189600000	.	-3.62668	-3.66974
	chr1	175600000	175700000	.	-5.58314	-4.50514		chr1	189600000	189700000	.	-3.92624	-3.99224
	chr1	175700000	175800000	.	-4.21524	-4.5333		chr1	189700000	189800000	.	-3.42209	-2.85397
	chr1	175800000	175900000	.	-4.55622	-4.16817		chr1	189800000	189900000	.	-3.72902	-3.39236
	chr1	175900000	176000000	.	-4.40304	-4.6452		chr1	189900000	190000000	.	-3.41101	-3.12986
	chr1	176000000	176100000	.	-3.2091	-4.33308		chr1	190000000	190100000	.	-3.54579	-3.50044
	chr1	176100000	176200000	.	-2.96825	-4.37135		chr1	190100000	190200000	.	-3.88552	-3.393
	chr1	176200000	176300000	.	-2.91024	-4.22749		chr1	190200000	190300000	.	-3.7476	-3.29036
	chr1	176300000	176400000	.	-3.01345	-4.33557		chr1	190300000	190400000	.	-3.74515	-3.55524
	chr1	176400000	176500000	.	-3.26502	-4.48845		chr1	190400000	190500000	.	-4.17346	-4.01626
	chr1	176500000	176600000	.	-3.69605	-4.13404		chr1	190500000	190600000	.	-4.16633	-3.25975
	chr1	176600000	176700000	.	-4.31637	-4.02977		chr1	190600000	190700000	.	-3.46835	-3.00178
	chr1	176700000	176800000	.	-5.79935	-4.75047		chr1	190700000	190800000	.	-3.99714	-3.06994
	chr1	176800000	176900000	.	-5.82807	-4.80905		chr1	190800000	190900000	.	-3.61845	-3.15337
	chr1	176900000	177000000	.	-6.04049	-4.7273		chr1	190900000	191000000	.	-3.22502	-3.04168
	chr1	177000000	177100000	.	-5.39041	-4.40694		chr1	191000000	191100000	.	-3.1471	-2.62871
	chr1	177100000	177200000	.	-5.75651	-4.62444		chr1	191100000	191200000	.	-3.69562	-3.09483
	chr1	177200000	177300000	.	-5.29279	-4.55254		chr1	191200000	191300000	.	-3.02252	-2.30075
	chr1	177300000	177400000	.	-4.61951	-4.39893		chr1	191300000	191400000	.	-3.17454	-2.82509
	chr1	177400000	177500000	.	-5.07564	-4.37328		chr1	191400000	191500000	.	-3.55557	-2.78446
	chr1	177500000	177600000	.	-5.05175	-4.03571		chr1	191500000	191600000	.	-3.4944	-2.68602
	chr1	177600000	177700000	.	-5.50827	-4.30346		chr1	191600000	191700000	.	-3.37674	-3.10853
	chr1	177700000	177800000	.	-4.25965	-3.40918		chr1	191700000	191800000	.	-3.20956	-2.37685
	chr1	177800000	177900000	.	-4.65251	-3.821		chr1	191800000	191900000	.	-3.87156	-3.13567
	chr1	177900000	178000000	.	-4.70493	-4.11679		chr1	191900000	192000000	.	-3.43605	-2.79178
	chr1	178000000	178100000	.	-4.20994	-4.10953		chr1	192000000	192100000	.	-3.84979	-3.26875
	chr1	178100000	178200000	.	-4.50823	-3.84263		chr1	192100000	192200000	.	-3.73364	-3.02132
	chr1	178200000	178300000	.	-4.39735	-3.36969		chr1	192200000	192300000	.	-2.88009	-2.92173
	chr1	178300000	178400000	.	-5.48835	-4.25263		chr1	192300000	192400000	.	-4.06564	-4.09357
	chr1	178400000	178500000	.	-5.67335	-4.07338		chr1	192400000	192500000	.	-3.18142	-3.20094
	chr1	178600000	178700000	.	-5.66332	-4.47637		chr1	192500000	192600000	.	-3.6985	-3.54128
	chr1	178700000	178800000	.	-5.17418	-4.47028		chr1	192600000	192700000	.	-2.91522	-2.55445
	chr1	178800000	178900000	.	-5.73387	-4.63841		chr1	192700000	192800000	.	-3.46322	-3.61681
	chr1	178900000	179000000	.	-5.44916	-4.31015		chr1	192800000	192900000	.	-3.83981	-3.80244
	chr1	179000000	179100000	.	-5.68037	-4.30106		chr1	192900000	193000000	.	-3.3782	-3.40158
	chr1	179100000	179200000	.	-5.45019	-4.02357		chr1	193000000	193100000	.	-3.86752	-4.01549
	chr1	179200000	179300000	.	-5.13716	-4.06061		chr1	193100000	193200000	.	-3.90148	-4.414
	chr1	179300000	179400000	.	-5.71506	-4.55796		chr1	193200000	193300000	.	-3.51419	-3.69693
	chr1	179400000	179500000	.	-5.14307	-4.01623		chr1	193300000	193400000	.	-2.93686	-3.1284
	chr1	179500000	179600000	.	-6.00648	-4.88543		chr1	193400000	193500000	.	-3.00717	-3.20497
	chr1	179600000	179700000	.	-6.02318	-5.02129		chr1	193500000	193600000	.	-3.5144	-3.36077
	chr1	179700000	179800000	.	-5.55239	-4.24433		chr1	193600000	193700000	.	-3.19548	-2.86956
	chr1	179800000	179900000	.	-5.23209	-4.11214		chr1	193700000	193800000	.	-3.6033	-2.98562
	chr1	179900000	180000000	.	-5.22934	-4.19626		chr1	193800000	193900000	.	-2.88627	-1.87357
	chr1	180000000	180100000	.	-5.16206	-4.09729		chr1	193900000	194000000	.	-3.1568	-2.22884
	chr1	180100000	180200000	.	-5.93777	-5.0466		chr1	194000000	194100000	.	-3.0144	-2.53616
	chr1	180200000	180300000	.	-5.20815	-4.2999		chr1	194100000	194200000	.	-3.64446	-2.85188
	chr1	180300000	180400000	.	-5.69439	-4.46065		chr1	194200000	194300000	.	-3.59885	-2.69792
	chr1	180400000	180500000	.	-5.31253	-4.71184		chr1	194300000	194400000	.	-3.74289	-2.91312
	chr1	180500000	180600000	.	-5.20639	-4.20325		chr1	194400000	194500000	.	-3.54912	-2.29787
	chr1	180600000	180700000	.	-5.34016	-4.04661		chr1	194500000	194600000	.	-3.30255	-2.28261
	chr1	180700000	180800000	.	-5.7789	-4.26648		chr1	194600000	194700000	.	-3.36247	-2.68882
	chr1	180800000	180900000	.	-5.63436	-4.47137		chr1	194700000	194800000	.	-3.50589	-2.74371
	chr1	180900000	181000000	.	-5.8586	-4.58061		chr1	194800000	194900000	.	-3.95784	-3.04511
	chr1	181000000	181100000	.	-5.3769	-4.27367		chr1	194900000	195000000	.	-3.71791	-2.61671
	chr1	181100000	181200000	.	-6.27904	-4.7456		chr1	195000000	195100000	.	-3.67143	-2.93596
	chr1	181200000	181300000	.	-5.26659	-4.09649		chr1	195100000	195200000	.	-3.09887	-2.5777
	chr1	181300000	181400000	.	-4.73346	-3.72123		chr1	195200000	195300000	.	-3.8017	-2.74937
	chr1	181400000	181500000	.	-4.86262	-3.76983		chr1	195300000	195400000	.	-3.92988	-2.91199
	chr1	181500000	181600000	.	-5.18602	-4.38325		chr1	195400000	195500000	.	-3.80948	-2.85338
	chr1	181600000	181700000	.	-4.68667	-4.36463		chr1	195500000	195600000	.	-3.27581	-2.74652
	chr1	181800000	181900000	.	-5.40208	-4.1931		chr1	195600000	195700000	.	-3.2552	-2.903
	chr1	181900000	182000000	.	-5.7966	-4.36333		chr1	195700000	195800000	.	-4.09458	-3.90056
	chr1	182000000	182100000	.	-5.37513	-3.85328		chr1	195800000	195900000	.	-3.85696	-3.30551
	chr1	182100000	182200000	.	-4.79125	-3.90985		chr1	195900000	196000000	.	-4.0314	-3.23371
	chr1	182200000	182300000	.	-4.5891	-3.62834		chr1	196000000	196100000	.	-4.0081	-3.46523
	chr1	182300000	182400000	.	-5.28475	-3.85984		chr1	196100000	196200000	.	-3.10898	-3.16207
	chr1	182400000	182500000	.	-6.23893	-4.92392		chr1	196200000	196300000	.	-3.70252	-3.28594
	chr1	182500000	182600000	.	-5.23615	-4.14263		chr1	196300000	196400000	.	-4.02689	-4.2098
	chr1	182700000	182800000	.	-4.51678	-4.05088		chr1	196400000	196500000	.	-4.17915	-4.09547
	chr1	182800000	182900000	.	-4.37888	-3.56037		chr1	196500000	196600000	.	-2.91637	-3.06591
	chr1	182900000	183000000	.	-5.08968	-3.85362		chr1	196600000	196700000	.	-3.23429	-3.24535
	chr1	183000000	183100000	.	-5.16418	-3.89815		chr1	196700000	196800000	.	-3.16733	-3.28904
	chr1	183100000	183200000	.	-5.98969	-4.6429		chr1	196800000	196900000	.	-3.29891	-3.01624
	chr1	183400000	183500000	.	-4.93237	-3.77089		chr1	196900000	197000000	.	-3.38302	-3.00014
	chr1	183500000	183600000	.	-5.00137	-3.57541		chr1	197000000	197100000	.	-3.06255	-3.22667
	chr1	183600000	183700000	.	-4.97465	-3.46674		chr1	197100000	197200000	.	-4.36104	-4.33401
	chr1	183700000	183800000	.	-4.98924	-3.42083		chr1	197200000	197300000	.	-3.84565	-3.66034
	chr1	183800000	183900000	.	-5.20331	-3.61221		chr1	197300000	197400000	.	-4.12472	-3.98269
	chr1	183900000	184000000	.	-5.19643	-3.60842		chr1	197400000	197500000	.	-4.12696	-3.80621
	chr1	184000000	184100000	.	-5.37804	-4.09897		chr1	197500000	197600000	.	-3.58481	-3.53946
	chr1	184100000	184200000	.	-5.2968	-3.69376		chr1	197600000	197700000	.	-4.0268	-3.86729
	chr1	184200000	184300000	.	-5.1305	-3.76093		chr1	197700000	197800000	.	-3.14717	-3.50828
	chr1	184300000	184400000	.	-4.97008	-3.94834		chr1	197800000	197900000	.	-3.15027	-3.47869
	chr1	184400000	184500000	.	-5.45414	-4.42422		chr1	197900000	198000000	.	-3.98866	-3.74311
	chr1	184500000	184600000	.	-5.37489	-4.60515		chr1	198000000	198100000	.	-3.1634	-3.28559
	chr1	184600000	184700000	.	-5.34039	-4.03463		chr1	198100000	198200000	.	-3.45218	-3.59025
	chr1	184700000	184800000	.	-4.88823	-4.25257		chr1	198200000	198300000	.	-3.20238	-3.29411
	chr1	184800000	184900000	.	-5.42788	-4.18009		chr1	198300000	198400000	.	-3.32005	-3.49789
	chr1	184900000	185000000	.	-5.6831	-4.55884		chr1	198400000	198500000	.	-3.06548	-3.46877
	chr1	185000000	185100000	.	-4.94279	-4.05317		chr1	198500000	198600000	.	-3.23673	-3.46847
	chr1	185100000	185200000	.	-4.79616	-4.16908		chr1	198600000	198700000	.	-3.80914	-3.86122
	chr1	185200000	185300000	.	-5.7614	-4.36308		chr1	198700000	198800000	.	-3.77439	-3.87051
	chr1	185300000	185400000	.	-5.68969	-4.43635		chr1	198800000	198900000	.	-3.77568	-3.74735
	chr1	185400000	185500000	.	-5.39948	-4.67832		chr1	198900000	199000000	.	-3.76394	-3.88087
	chr1	185500000	185600000	.	-4.54056	-4.0386		chr1	199000000	199100000	.	-3.79213	-3.54484
	chr1	185600000	185700000	.	-3.9529	-4.53179		chr1	199100000	199200000	.	-3.76236	-3.54828
	chr1	185700000	185800000	.	-3.60737	-3.67651		chr1	199200000	199300000	.	-3.44953	-3.39173
	chr1	185800000	185900000	.	-3.54596	-3.99165		chr1	199300000	199400000	.	-3.20653	-2.75196
	chr1	185900000	186000000	.	-3.99973	-4.25236		chr1	199400000	199500000	.	-3.23666	-3.28496
	chr1	186000000	186100000	.	-4.4712	-3.99479		chr1	199500000	199600000	.	-2.85129	-3.0795
	chr1	186100000	186200000	.	-5.31573	-4.28043		chr1	199600000	199700000	.	-2.87298	-3.07319
	chr1	186200000	186300000	.	-5.37323	-4.09417		chr1	199700000	199800000	.	-3.3554	-3.34384
	chr1	186300000	186400000	.	-5.33052	-4.19155		chr1	199800000	199900000	.	-3.04329	-3.33485
	chr1	186400000	186500000	.	-5.42924	-4.00219		chr1	199900000	200000000	.	-3.25897	-3.26686
	chr1	186500000	186600000	.	-5.57106	-3.87366		chr1	200000000	200100000	.	-3.93938	-3.84649
	chr1	186600000	186700000	.	-5.70224	-4.13078		chr1	200100000	200200000	.	-3.57071	-3.6829
	chr1	186700000	186800000	.	-5.1142	-4.24061		chr1	200200000	200300000	.	-3.39397	-3.56552
	chr1	186800000	186900000	.	-3.96459	-4.71822		chr1	200300000	200400000	.	-3.70585	-3.77544
	chr1	186900000	187000000	.	-3.08136	-4.29738		chr1	200400000	200500000	.	-3.64632	-3.9854
	chr1	187000000	187100000	.	-3.20197	-4.27696		chr1	200500000	200600000	.	-3.65	-4.19893
	chr1	187100000	187200000	.	-3.90155	-4.29489		chr1	200600000	200700000	.	-3.46455	-4.05938
	chr1	187200000	187300000	.	-5.72782	-4.32714		chr1	200700000	200800000	.	-3.50838	-4.05616
	chr1	187300000	187400000	.	-4.83574	-3.95846		chr1	200800000	200900000	.	-3.56913	-4.15102
	chr1	187400000	187500000	.	-3.77471	-4.11289		chr1	200900000	201000000	.	-2.43949	-3.31836
	chr1	187500000	187600000	.	-3.4572	-4.48355		chr1	201000000	201100000	.	-2.64803	-3.58845
	chr1	187600000	187700000	.	-3.01385	-4.19312		chr1	201100000	201200000	.	-3.09177	-3.94014
	chr1	187700000	187800000	.	-3.22316	-4.30874		chr1	201200000	201300000	.	-3.08309	-3.48695
	chr1	187800000	187900000	.	-3.4875	-4.15585		chr1	201300000	201400000	.	-2.7424	-3.45903
	chr1	187900000	188000000	.	-3.53302	-4.31981		chr1	201400000	201500000	.	-3.04253	-4.27868
	chr1	188000000	188100000	.	-3.09606	-4.45072		chr1	201500000	201600000	.	-2.53014	-3.48902
	chr1	188100000	188200000	.	-2.85855	-4.405		chr1	201600000	201700000	.	-2.15711	-3.33313
	chr1	188200000	188300000	.	-2.77714	-4.59778		chr1	201700000	201800000	.	-3.18921	-3.79778
	chr1	188300000	188400000	.	-2.92674	-3.84739		chr1	201800000	201900000	.	-3.62881	-4.26961
	chr1	188400000	188500000	.	-2.8455	-4.04686		chr1	201900000	202000000	.	-3.15937	-3.81231
	chr1	188500000	188600000	.	-2.69521	-3.89057		chr1	202000000	202100000	.	-3.30234	-3.92766
	chr1	188600000	188700000	.	-2.63593	-4.28823		chr1	202100000	202200000	.	-3.25588	-3.86826
	chr1	188700000	188800000	.	-2.78411	-4.15527		chr1	202200000	202300000	.	-2.60056	-3.66109
	chr1	188800000	188900000	.	-3.03886	-4.48811		chr1	202300000	202400000	.	-3.48832	-3.95272
	chr1	188900000	189000000	.	-4.50613	-4.39376		chr1	202400000	202500000	.	-3.6764	-3.89827
	chr1	189000000	189100000	.	-5.2054	-4.2773		chr1	202500000	202600000	.	-3.91247	-4.16488
	chr1	189100000	189200000	.	-5.37027	-4.17046		chr1	202600000	202700000	.	-2.62943	-3.42964
	chr1	189200000	189300000	.	-4.82376	-3.86101		chr1	202700000	202800000	.	-3.50711	-3.97941
	chr1	189300000	189400000	.	-4.6544	-4.38118		chr1	202800000	202900000	.	-3.41374	-4.07279
	chr1	189400000	189500000	.	-4.54663	-4.24324		chr1	202900000	203000000	.	-3.46698	-3.93109
	chr1	189500000	189600000	.	-4.6569	-3.97151		chr1	203000000	203100000	.	-3.02794	-3.63583
	chr1	189600000	189700000	.	-5.69669	-4.42197		chr1	203100000	203200000	.	-2.44584	-3.38479
	chr1	189700000	189800000	.	-5.84474	-4.3971		chr1	203200000	203300000	.	-2.80674	-3.52586
	chr1	189800000	189900000	.	-5.77772	-4.33513		chr1	203300000	203400000	.	-2.63113	-3.18815
	chr1	189900000	190000000	.	-5.30784	-4.33651		chr1	203400000	203500000	.	-2.57978	-3.19197
	chr1	190000000	190100000	.	-4.45629	-4.21446		chr1	203500000	203600000	.	-3.00582	-3.78614
	chr1	190100000	190200000	.	-3.55839	-4.46403		chr1	203600000	203700000	.	-3.69164	-4.13113
	chr1	190400000	190500000	.	-2.50143	-4.11535		chr1	203700000	203800000	.	-3.08389	-3.77776
	chr1	190500000	190600000	.	-3.02895	-4.04158		chr1	203800000	203900000	.	-3.22386	-3.80253
	chr1	190600000	190700000	.	-3.77381	-4.3933		chr1	203900000	204000000	.	-2.57989	-3.04302
	chr1	190700000	190800000	.	-5.24091	-4.35305		chr1	204000000	204100000	.	-3.32176	-3.82416
	chr1	190800000	190900000	.	-5.93299	-4.49022		chr1	204100000	204200000	.	-2.83082	-3.22594
	chr1	190900000	191000000	.	-5.67663	-4.23843		chr1	204200000	204300000	.	-3.56098	-4.09502
	chr1	191000000	191100000	.	-5.84971	-4.43199		chr1	204300000	204400000	.	-3.50599	-4.03425
	chr1	191100000	191200000	.	-4.59984	-3.8992		chr1	204400000	204500000	.	-3.5318	-4.19111
	chr1	191200000	191300000	.	-5.27532	-3.97347		chr1	204500000	204600000	.	-2.75407	-3.51232
	chr1	191300000	191400000	.	-5.49718	-4.46055		chr1	204600000	204700000	.	-2.54856	-3.1595
	chr1	191400000	191500000	.	-5.5792	-4.2725		chr1	204700000	204800000	.	-2.31253	-3.13905
	chr1	191500000	191600000	.	-5.66862	-4.28894		chr1	204800000	204900000	.	-2.33634	-3.08335
	chr1	191600000	191700000	.	-5.3578	-4.23227		chr1	204900000	205000000	.	-2.86968	-3.43602
	chr1	191700000	191800000	.	-5.33229	-4.13838		chr1	205000000	205100000	.	-2.62868	-3.56258
	chr1	191800000	191900000	.	-5.24567	-4.3218		chr1	205100000	205200000	.	-3.29298	-3.65998
	chr1	191900000	192000000	.	-5.45138	-4.29479		chr1	205200000	205300000	.	-3.40688	-4.22877
	chr1	192000000	192100000	.	-4.38529	-3.8969		chr1	205300000	205400000	.	-3.34401	-4.22914
	chr1	192100000	192200000	.	-5.25066	-4.40087		chr1	205400000	205500000	.	-2.54904	-3.56461
	chr1	192200000	192300000	.	-4.91357	-4.50122		chr1	205500000	205600000	.	-2.94624	-3.67435
	chr1	192300000	192400000	.	-4.46164	-4.2856		chr1	205600000	205700000	.	-3.44825	-4.4703
	chr1	192500000	192600000	.	-4.7153	-4.28452		chr1	205700000	205800000	.	-3.45882	-4.01639
	chr1	192600000	192700000	.	-4.86359	-3.80979		chr1	205800000	205900000	.	-2.45889	-3.18511
	chr1	192700000	192800000	.	-5.64458	-4.64579		chr1	205900000	206000000	.	-2.91217	-3.80913
	chr1	192800000	192900000	.	-5.40994	-3.8755		chr1	206000000	206100000	.	-3.51079	-3.86124
	chr1	192900000	193000000	.	-5.02168	-4.24281		chr1	206100000	206200000	.	-2.49558	-3.13489
	chr1	193000000	193100000	.	-4.93668	-4.27351		chr1	206200000	206300000	.	-3.54342	-3.01173
	chr1	193100000	193200000	.	-5.86319	-4.64065		chr1	206300000	206400000	.	-2.59558	-2.72333
	chr1	193300000	193400000	.	-5.63939	-4.47695		chr1	206400000	206500000	.	-3.72199	-4.17506
	chr1	193400000	193500000	.	-5.43469	-4.19183		chr1	206500000	206600000	.	-3.75019	-4.20876
	chr1	193500000	193600000	.	-5.51015	-4.1555		chr1	206600000	206700000	.	-3.70191	-3.99922
	chr1	193600000	193700000	.	-5.48831	-4.32977		chr1	206700000	206800000	.	-3.13358	-3.82986
	chr1	193700000	193800000	.	-5.10709	-4.28777		chr1	206800000	206900000	.	-2.86932	-3.28578
	chr1	193800000	193900000	.	-5.01951	-4.37851		chr1	206900000	207000000	.	-3.36084	-3.68073
	chr1	193900000	194000000	.	-4.91995	-4.43829		chr1	207000000	207100000	.	-3.56984	-3.96215
	chr1	194000000	194100000	.	-5.01718	-4.99522		chr1	207100000	207200000	.	-3.1553	-3.35799
	chr1	194100000	194200000	.	-5.03814	-4.69415		chr1	207200000	207300000	.	-2.87814	-3.04971
	chr1	194200000	194300000	.	-5.30807	-4.89397		chr1	207300000	207400000	.	-3.62608	-3.66925
	chr1	194300000	194400000	.	-5.51861	-4.68043		chr1	207400000	207500000	.	-3.4713	-3.73623
	chr1	194400000	194500000	.	-5.35125	-4.63742		chr1	207500000	207600000	.	-3.43773	-3.69394
	chr1	194500000	194600000	.	-5.48321	-4.54844		chr1	207600000	207700000	.	-3.54921	-3.73217
	chr1	194600000	194700000	.	-5.46436	-4.48851		chr1	207700000	207800000	.	-3.10828	-3.58048
	chr1	194700000	194800000	.	-5.98085	-4.79016		chr1	207800000	207900000	.	-3.64315	-4.41402
	chr1	194800000	194900000	.	-5.42799	-4.31441		chr1	207900000	208000000	.	-3.61463	-3.62612
	chr1	194900000	195000000	.	-5.26515	-4.39762		chr1	208000000	208100000	.	-3.84129	-3.93384
	chr1	195000000	195100000	.	-5.72615	-4.51421		chr1	208100000	208200000	.	-3.75375	-3.78706
	chr1	195100000	195200000	.	-5.49949	-4.47347		chr1	208200000	208300000	.	-3.01646	-3.39501
	chr10	3300000	3400000	.	-4.86678	-4.04054		chr1	208300000	208400000	.	-2.31609	-2.63165
	chr10	3400000	3500000	.	-4.93667	-3.93099		chr1	208400000	208500000	.	-2.63911	-3.09969
	chr10	3700000	3800000	.	-4.81875	-4.52662		chr1	208500000	208600000	.	-2.56744	-2.9716
	chr10	3800000	3900000	.	-4.95531	-4.44862		chr1	208600000	208700000	.	-2.636	-2.92138
	chr10	3900000	4000000	.	-5.28105	-4.24276		chr1	208700000	208800000	.	-2.3197	-2.77725
	chr10	4000000	4100000	.	-6.02116	-4.80606		chr1	208800000	208900000	.	-3.20534	-3.28635
	chr10	4200000	4300000	.	-5.48955	-4.17199		chr1	208900000	209000000	.	-2.66994	-2.99701
	chr10	4300000	4400000	.	-5.30354	-3.93067		chr1	209000000	209100000	.	-3.07218	-3.15189
	chr10	4400000	4500000	.	-5.54521	-4.39477		chr1	209100000	209200000	.	-2.31375	-2.9382
	chr10	4500000	4600000	.	-4.86656	-3.95686		chr1	209200000	209300000	.	-2.42846	-2.83821
	chr10	4800000	4900000	.	-4.99976	-4.16042		chr1	209300000	209400000	.	-3.63812	-3.98107
	chr10	4900000	5000000	.	-5.07313	-4.40906		chr1	209400000	209500000	.	-2.576	-3.42582
	chr10	5100000	5200000	.	-5.64582	-4.24803		chr1	209500000	209600000	.	-3.34801	-3.83694
	chr10	5200000	5300000	.	-4.91118	-3.95149		chr1	209600000	209700000	.	-3.55919	-4.30323
	chr10	5300000	5400000	.	-5.28821	-4.21972		chr1	209700000	209800000	.	-3.29298	-4.26926
	chr10	5400000	5500000	.	-5.32656	-4.38437		chr1	209800000	209900000	.	-4.18071	-4.08748
	chr10	5600000	5700000	.	-5.17142	-4.25875		chr1	209900000	210000000	.	-2.82694	-3.33541
	chr10	5700000	5800000	.	-5.01927	-4.19626		chr1	210000000	210100000	.	-3.36531	-3.41558
	chr10	5800000	5900000	.	-5.49484	-4.4241		chr1	210100000	210200000	.	-3.63117	-3.627
	chr10	5900000	6000000	.	-4.81267	-3.89661		chr1	210200000	210300000	.	-3.1599	-3.52274
	chr10	6000000	6100000	.	-4.83143	-4.25623		chr1	210300000	210400000	.	-3.81688	-3.84866
	chr10	6100000	6200000	.	-4.76501	-4.61902		chr1	210400000	210500000	.	-3.2793	-3.36164
	chr10	6300000	6400000	.	-4.42236	-4.55304		chr1	210500000	210600000	.	-2.87096	-3.32766
	chr10	6400000	6500000	.	-3.95136	-4.44788		chr1	210600000	210700000	.	-2.41038	-2.87326
	chr10	6500000	6600000	.	-4.22885	-4.16191		chr1	210700000	210800000	.	-2.61702	-2.8597
	chr10	6600000	6700000	.	-4.54863	-4.53924		chr1	210800000	210900000	.	-2.40488	-2.5689
	chr10	6800000	6900000	.	-4.89556	-4.30635		chr1	210900000	211000000	.	-2.50681	-2.86166
	chr10	6900000	7000000	.	-4.98455	-4.3091		chr1	211000000	211100000	.	-2.87551	-2.83312
	chr10	7000000	7100000	.	-4.84716	-3.85027		chr1	211100000	211200000	.	-2.46789	-2.885
	chr10	7100000	7200000	.	-4.4434	-3.92533		chr1	211200000	211300000	.	-3.23492	-3.57437
	chr10	7200000	7300000	.	-5.22491	-3.91777		chr1	211300000	211400000	.	-3.88928	-3.95544
	chr10	7500000	7600000	.	-5.61898	-4.63353		chr1	211400000	211500000	.	-2.78955	-3.26747
	chr10	7700000	7800000	.	-6.21858	-4.6507		chr1	211500000	211600000	.	-3.18279	-3.61862
	chr10	7900000	8000000	.	-5.37942	-4.41289		chr1	211600000	211700000	.	-3.43597	-4.05646
	chr10	8000000	8100000	.	-4.87338	-4.40354		chr1	211700000	211800000	.	-3.59212	-3.69075
	chr10	8700000	8800000	.	-5.51241	-4.37998		chr1	211800000	211900000	.	-2.60173	-3.03687
	chr10	8800000	8900000	.	-5.69046	-4.39427		chr1	211900000	212000000	.	-3.42894	-3.55645
	chr10	8900000	9000000	.	-5.78332	-4.2889		chr1	212000000	212100000	.	-3.86832	-3.99515
	chr10	9000000	9100000	.	-5.43598	-4.56939		chr1	212100000	212200000	.	-3.34654	-3.60928
	chr10	9100000	9200000	.	-4.99604	-4.17991		chr1	212200000	212300000	.	-3.55424	-3.89255
	chr10	9200000	9300000	.	-5.17344	-4.24092		chr1	212300000	212400000	.	-2.98863	-3.66409
	chr10	9300000	9400000	.	-5.31226	-4.43717		chr1	212400000	212500000	.	-3.10996	-3.67452
	chr10	9400000	9500000	.	-5.16327	-3.83985		chr1	212500000	212600000	.	-2.84512	-3.60772
	chr10	9500000	9600000	.	-5.70911	-4.14927		chr1	212600000	212700000	.	-3.43761	-4.01987
	chr10	9600000	9700000	.	-5.28186	-4.27112		chr1	212700000	212800000	.	-3.6722	-3.83144
	chr10	9700000	9800000	.	-5.61427	-4.56868		chr1	212800000	212900000	.	-2.84773	-3.21805
	chr10	9800000	9900000	.	-5.33804	-4.23374		chr1	212900000	213000000	.	-2.38496	-3.07748
	chr10	9900000	10000000	.	-4.74711	-4.31448		chr1	213000000	213100000	.	-3.30068	-3.58804
	chr10	10100000	10200000	.	-4.73016	-4.30401		chr1	213100000	213200000	.	-3.59439	-2.99873
	chr10	10200000	10300000	.	-4.78435	-4.15494		chr1	213200000	213300000	.	-3.52964	-3.13302
	chr10	10300000	10400000	.	-5.14174	-4.34993		chr1	213300000	213400000	.	-2.16721	-2.68617
	chr10	10400000	10500000	.	-5.18954	-4.28588		chr1	213400000	213500000	.	-2.59899	-2.85955
	chr10	10600000	10700000	.	-4.83215	-4.34827		chr1	213500000	213600000	.	-2.11713	-2.72412
	chr10	10700000	10800000	.	-5.33601	-4.4134		chr1	213600000	213700000	.	-2.42478	-3.05567
	chr10	10800000	10900000	.	-5.43606	-4.47558		chr1	213700000	213800000	.	-2.00809	-2.53834
	chr10	10900000	11000000	.	-4.95175	-4.49537		chr1	213800000	213900000	.	-2.46049	-2.77729
	chr10	11000000	11100000	.	-4.88472	-4.48052		chr1	213900000	214000000	.	-2.63723	-2.99489
	chr10	11100000	11200000	.	-5.0686	-4.46488		chr1	214000000	214100000	.	-2.6577	-3.05189
	chr10	11500000	11600000	.	-4.49101	-4.36983		chr1	214100000	214200000	.	-2.79639	-2.98978
	chr10	11800000	11900000	.	-4.74592	-4.45809		chr1	214200000	214300000	.	-3.72817	-3.63225
	chr10	11900000	12000000	.	-4.88483	-4.44367		chr1	214300000	214400000	.	-3.78056	-3.99682
	chr10	12000000	12100000	.	-5.15353	-3.97226		chr1	214400000	214500000	.	-4.04207	-4.37657
	chr10	12100000	12200000	.	-5.13071	-3.84193		chr1	214500000	214600000	.	-3.41704	-4.13188
	chr10	12400000	12500000	.	-5.79116	-4.66806		chr1	214600000	214700000	.	-3.40384	-3.99432
	chr10	12500000	12600000	.	-5.59034	-4.27207		chr1	214700000	214800000	.	-2.57005	-2.91304
	chr10	12600000	12700000	.	-5.66093	-4.54026		chr1	214800000	214900000	.	-3.04719	-3.01392
	chr10	12700000	12800000	.	-5.16847	-4.17044		chr1	214900000	215000000	.	-3.44993	-3.27258
	chr10	12800000	12900000	.	-5.56553	-4.326		chr1	215000000	215100000	.	-3.76819	-3.75933
	chr10	12900000	13000000	.	-5.49618	-4.08281		chr1	215100000	215200000	.	-3.18929	-3.25067
	chr10	13000000	13100000	.	-4.83866	-3.88059		chr1	215200000	215300000	.	-3.6199	-2.87612
	chr10	13100000	13200000	.	-5.20447	-4.42443		chr1	215300000	215400000	.	-2.9696	-2.90251
	chr10	13200000	13300000	.	-5.18231	-4.51393		chr1	215400000	215500000	.	-3.05943	-3.08604
	chr10	13300000	13400000	.	-5.01272	-4.52081		chr1	215500000	215600000	.	-3.41737	-3.76083
	chr10	13500000	13600000	.	-5.43797	-4.40538		chr1	215600000	215700000	.	-3.54393	-3.88754
	chr10	13600000	13700000	.	-4.69688	-4.01162		chr1	215700000	215800000	.	-3.53502	-3.27098
	chr10	13700000	13800000	.	-4.88817	-4.31442		chr1	215800000	215900000	.	-2.88228	-3.1661
	chr10	13800000	13900000	.	-4.64504	-4.2761		chr1	215900000	216000000	.	-3.62244	-3.76961
	chr10	13900000	14000000	.	-5.06699	-4.50776		chr1	216000000	216100000	.	-4.05146	-3.68876
	chr10	14000000	14100000	.	-5.20819	-4.54464		chr1	216100000	216200000	.	-3.84535	-4.01372
	chr10	14100000	14200000	.	-5.03282	-4.67436		chr1	216200000	216300000	.	-3.06964	-3.38721
	chr10	14200000	14300000	.	-4.77912	-4.27792		chr1	216300000	216400000	.	-3.46609	-3.34987
[truncated: 25,707 more rows]

## Sheet: Figure 7
	Figure 7a - H3K9me3 signal within genes in cluster B					Figure 7b - Gene expression changes for Cluster B genes (TKO/PA)			Figure 7d - Over-representation analysis for genes losing H3K9me3					Figure 7e - Differential analysis of transposable elements in cluster B
[truncated: 5,711 more rows]

[truncated: 8 more sheets: Figure 8, Figure S1, Figure S3, Figure S4, Figure S5, Figure S6, Figure S7, Figure S8]
